# Supplementary material for: Vibrationally excited molecular hydrogen production from the water photochemistry
Source: Nat Commun. 2021 Nov 2;12:6303. doi: 10.1038/s41467-021-26599-9 (PMC8563719; doi:10.1038/s41467-021-26599-9)
Supplement: Supplementary file 3 — Source Data [file 41467_2021_26599_MOESM3_ESM.zip]

Archive with 2 entries (2 files):
- Fig4.xlsx
- Fig3.xlsx
