# Supplementary material for: Vibrationally excited molecular hydrogen production from the water photochemistry
Source: Nat Commun. 2021 Nov 2;12:6303. doi: 10.1038/s41467-021-26599-9 (PMC8563719; doi:10.1038/s41467-021-26599-9)
Supplement: Supplementary file 3 — Source Data [file 41467_2021_26599_MOESM3_ESM.zip › Fig4.xlsx]

## Sheet: Sheet1
v	102.67 nm	105.52 nm	107.65nm	109.12 nm	111.48 nm	112.81nm
0	0.00318	0.000415168	0.00699	0.000455597	0.00229	0.01116
1	0.04776	0.01258	0.02972	0.00315	0.00412	0.00971
2	0.26143	0.14952	0.20665	0.02967	0.05527	0.08429
3	0.5	0.62972	0.36805	0.29762	0.93835	0.89485
4	0.18342	0.18851	0.3885	0.66912
5	0.00267	0.01921
6	0.000417733
