# Supplementary material for: Vibrationally excited molecular hydrogen production from the water photochemistry
Source: Nat Commun. 2021 Nov 2;12:6303. doi: 10.1038/s41467-021-26599-9 (PMC8563719; doi:10.1038/s41467-021-26599-9)
Supplement: Supplementary file 3 — Source Data [file 41467_2021_26599_MOESM3_ESM.zip › Fig3.xlsx]

## Sheet: Sheet1
	102.67nm			105.52nm			107.65nm			109.12nm			111.48nm			112.81nm
ET/cm-1	P(ET)		ET/cm-1	P(ET)		ET/cm-1	P(ET)		ET/cm-1	P(ET)		ET/cm-1	P(ET)		ET/cm-1	P(ET)
0.94866	0.00114		1.93519	0.000990571		1.3911	0.01371		1.93519	0.01864		1.93519	0.02931		1.93519	0.01791
1.93519	0.00123		2.78422	0.00116		2.3318	0.01514		2.78422	0.01954		2.78422	0.03464		2.78422	0.02097
2.78422	0.000823068		3.6711	0.00111		3.3004	0.01865		3.6711	0.02203		3.6711	0.03854		3.6711	0.02684
3.6711	0.000748881		4.6975	0.000915181		4.26701	0.02224		4.6975	0.02762		4.6975	0.04248		4.6975	0.02657
4.6975	0.000753422		5.63023	0.00138		5.15191	0.02526		5.63023	0.029		5.63023	0.04955		5.63023	0.0276
5.63023	0.00122		6.93565	0.00179		6.13247	0.02675		6.93565	0.03371		6.93565	0.05478		6.93565	0.03406
6.93565	0.000653536		8.69348	0.00188		7.49767	0.02998		8.69348	0.0388		8.69348	0.0583		8.69348	0.03823
8.69348	0.00124		10.6666	0.00232		9.32726	0.03315		10.6666	0.04385		10.6666	0.06247		10.6666	0.03974
10.6666	0.00239		12.4702	0.00205		11.3721	0.0364		12.4702	0.04439		12.4702	0.06378		12.4702	0.04777
12.4702	0.00268		14.0248	0.00243		13.2355	0.03636		14.0248	0.04544		14.0248	0.06719		14.0248	0.05521
14.0248	0.00356		15.675	0.00302		15.2584	0.0399		15.675	0.05179		15.675	0.0725		15.675	0.05729
15.675	0.00256		17.4209	0.00318		17.4209	0.04511		17.4209	0.0576		17.4209	0.07753		17.4209	0.06072
17.4209	0.000295186		19.2624	0.00326		19.2624	0.04573		19.2624	0.06312		19.2624	0.08087		19.2624	0.06566
19.2624	0.000822959		21.1996	0.00324		21.1996	0.04703		21.1996	0.06802		21.1996	0.08274		21.1996	0.07342
21.1996	0.00219		23.2325	0.00338		23.2325	0.05055		23.2325	0.06931		23.2325	0.08424		23.2325	0.07807
23.2325	0.00239		25.361	0.00334		25.361	0.05479		25.361	0.07086		25.361	0.08497		25.361	0.07612
25.361	0.00247		27.5852	0.00345		27.5852	0.05794		27.5852	0.0724		27.5852	0.08813		27.5852	0.0737
27.5852	0.00283		29.905	0.00381		29.905	0.05674		29.905	0.07554		29.905	0.09858		29.905	0.07057
29.905	0.00328		32.3206	0.00263		32.3206	0.05659		32.3206	0.08082		32.3206	0.09689		32.3206	0.07407
32.3206	0.00373		34.8318	0.00254		34.8318	0.05748		34.8318	0.07882		34.8318	0.09704		34.8318	0.08052
34.8318	0.00297		37.4386	0.0036		37.4386	0.06335		37.4386	0.07948		37.4386	0.10012		37.4386	0.08765
37.4386	0.00415		40.1411	0.00372		40.1411	0.05886		40.1411	0.08301		40.1411	0.10009		40.1411	0.09063
40.1411	0.00401		42.9393	0.00269		42.9393	0.06216		42.9393	0.09074		42.9393	0.10659		42.9393	0.08476
42.9393	0.00347		45.8332	0.0035		45.8332	0.06574		45.8332	0.09664		45.8332	0.11245		45.8332	0.08277
45.8332	0.00437		48.8227	0.00393		48.8227	0.07449		48.8227	0.10182		48.8227	0.11696		48.8227	0.08394
48.8227	0.00546		51.9078	0.00391		51.9078	0.08082		51.9078	0.10597		51.9078	0.12284		51.9078	0.08713
51.9078	0.00448		55.0887	0.00436		55.0887	0.08228		55.0887	0.10961		55.0887	0.12894		55.0887	0.08676
55.0887	0.00363		58.3652	0.0041		58.3652	0.08559		58.3652	0.11386		58.3652	0.1277		58.3652	0.08922
58.3652	0.0022		61.7373	0.0024		61.7373	0.07824		61.7373	0.12039		61.7373	0.12828		61.7373	0.09892
61.7373	0.00221		65.2052	0.00246		65.2052	0.08296		65.2052	0.12301		65.2052	0.13622		65.2052	0.09572
65.2052	0.00354		68.7687	0.00431		68.7687	0.09219		68.7687	0.12549		68.7687	0.14312		68.7687	0.09788
68.7687	0.00506		72.4278	0.00578		72.4278	0.08575		72.4278	0.12548		72.4278	0.14504		72.4278	0.1054
72.4278	0.00478		76.1827	0.00559		76.1827	0.09043		76.1827	0.12555		76.1827	0.14526		76.1827	0.11144
76.1827	0.00373		80.0331	0.00586		80.0331	0.09062		80.0331	0.13359		80.0331	0.14843		80.0331	0.11583
80.0331	0.00346		83.9793	0.00573		83.9793	0.08935		83.9793	0.13632		83.9793	0.15081		83.9793	0.11899
83.9793	0.00435		88.0211	0.00428		88.0211	0.09505		88.0211	0.14432		88.0211	0.15329		88.0211	0.12687
88.0211	0.00447		92.1586	0.00476		92.1586	0.1001		92.1586	0.15083		92.1586	0.15634		92.1586	0.13182
92.1586	0.00473		96.3917	0.00444		96.3917	0.0922		96.3917	0.15447		96.3917	0.15763		96.3917	0.13443
96.3917	0.00546		100.721	0.00405		100.721	0.08819		100.721	0.15719		100.721	0.15871		100.721	0.12736
100.721	0.00583		105.145	0.00403		105.145	0.09558		105.145	0.16795		105.145	0.16466		105.145	0.11987
105.145	0.00405		109.665	0.00466		109.665	0.10036		109.665	0.16791		109.665	0.16953		109.665	0.12835
109.665	0.00354		114.281	0.00497		114.281	0.09891		114.281	0.16981		114.281	0.17646		114.281	0.13564
114.281	0.00404		118.992	0.00524		118.992	0.09564		118.992	0.17185		118.992	0.18203		118.992	0.1354
118.992	0.00548		123.8	0.00579		123.8	0.0998		123.8	0.16937		123.8	0.18748		123.8	0.13485
123.8	0.00496		128.702	0.00559		128.702	0.10188		128.702	0.17527		128.702	0.18841		128.702	0.14646
128.702	0.00313		133.701	0.00604		133.701	0.10741		133.701	0.1799		133.701	0.19104		133.701	0.15605
133.701	0.00254		138.795	0.00704		138.795	0.10247		138.795	0.18615		138.795	0.18927		138.795	0.15618
138.795	0.00204		143.985	0.00718		143.985	0.10251		143.985	0.19321		143.985	0.18746		143.985	0.15402
143.985	0.00361		149.27	0.00648		149.27	0.1178		149.27	0.19702		149.27	0.19046		149.27	0.15522
149.27	0.00541		154.651	0.00593		154.651	0.11684		154.651	0.20122		154.651	0.19484		154.651	0.15217
154.651	0.00629		160.128	0.0056		160.128	0.11312		160.128	0.20773		160.128	0.19866		160.128	0.15272
160.128	0.00582		165.701	0.00701		165.701	0.11719		165.701	0.21262		165.701	0.19245		165.701	0.15917
165.701	0.0056		171.369	0.0066		171.369	0.11403		171.369	0.21634		171.369	0.18537		171.369	0.16231
171.369	0.0049		177.132	0.00704		177.132	0.11417		177.132	0.22037		177.132	0.18603		177.132	0.18384
177.132	0.00443		182.992	0.00759		182.992	0.12141		182.992	0.22289		182.992	0.19129		182.992	0.18423
182.992	0.00388		188.947	0.00696		188.947	0.12338		188.947	0.22769		188.947	0.18682		188.947	0.17378
188.947	0.00549		194.998	0.00828		194.998	0.12348		194.998	0.22691		194.998	0.18633		194.998	0.16758
194.998	0.00382		201.144	0.00873		201.144	0.1255		201.144	0.23323		201.144	0.19029		201.144	0.1631
201.144	0.0034		207.386	0.00877		207.386	0.13832		207.386	0.24486		207.386	0.19267		207.386	0.17241
207.386	0.00363		213.724	0.00825		213.724	0.14933		213.724	0.25082		213.724	0.19402		213.724	0.17953
213.724	0.00422		220.157	0.0072		220.157	0.15597		220.157	0.25761		220.157	0.19396		220.157	0.18205
220.157	0.00448		226.686	0.00765		226.686	0.15372		226.686	0.26757		226.686	0.19851		226.686	0.18505
226.686	0.00497		233.311	0.00937		233.311	0.15248		233.311	0.27993		233.311	0.20323		233.311	0.19281
233.311	0.00543		240.032	0.01117		240.032	0.14837		240.032	0.28523		240.032	0.20338		240.032	0.20066
240.032	0.00511		246.848	0.01091		246.848	0.15156		246.848	0.29012		246.848	0.19769		246.848	0.20461
246.848	0.00497		253.76	0.01077		253.76	0.1645		253.76	0.29694		253.76	0.19779		253.76	0.20427
253.76	0.00584		260.767	0.01096		260.767	0.1721		260.767	0.29844		260.767	0.19869		260.767	0.19962
260.767	0.00656		267.87	0.01199		267.87	0.17713		267.87	0.30183		267.87	0.20079		267.87	0.20458
267.87	0.00634		275.069	0.01293		275.069	0.18973		275.069	0.31045		275.069	0.20497		275.069	0.20989
275.069	0.0058		282.363	0.01334		282.363	0.18592		282.363	0.31591		282.363	0.20763		282.363	0.21607
282.363	0.00516		289.753	0.01317		289.753	0.18234		289.753	0.31977		289.753	0.21252		289.753	0.22759
289.753	0.00499		297.239	0.01155		297.239	0.18961		297.239	0.32747		297.239	0.21511		297.239	0.24209
297.239	0.005		304.82	0.01183		304.82	0.20474		304.82	0.33834		304.82	0.21102		304.82	0.24213
304.82	0.00562		312.497	0.01313		312.497	0.21267		312.497	0.33878		312.497	0.2079		312.497	0.24365
312.497	0.0058		320.27	0.0131		320.27	0.21518		320.27	0.351		320.27	0.2112		320.27	0.24088
320.27	0.00547		328.139	0.01313		328.139	0.204		328.139	0.36817		328.139	0.21216		328.139	0.23795
328.139	0.00481		336.103	0.01303		336.103	0.20574		336.103	0.37671		336.103	0.21934		336.103	0.23607
336.103	0.00447		344.162	0.01265		344.162	0.22283		344.162	0.37779		344.162	0.2251		344.162	0.24658
344.162	0.00457		352.318	0.01449		352.318	0.23079		352.318	0.39056		352.318	0.22904		352.318	0.26168
352.318	0.00468		360.569	0.01579		360.569	0.23366		360.569	0.41515		360.569	0.23568		360.569	0.26247
360.569	0.0037		368.915	0.01459		368.915	0.24509		368.915	0.42839		368.915	0.2376		368.915	0.28055
368.915	0.00418		377.358	0.01316		377.358	0.2376		377.358	0.43193		377.358	0.24405		377.358	0.29056
377.358	0.00435		385.896	0.01371		385.896	0.23557		385.896	0.4368		385.896	0.25115		385.896	0.29176
385.896	0.00436		394.529	0.01542		394.529	0.24577		394.529	0.44609		394.529	0.25913		394.529	0.2937
394.529	0.00426		403.259	0.01579		403.259	0.26664		403.259	0.46693		403.259	0.25462		403.259	0.30065
403.259	0.00433		412.084	0.01534		412.084	0.26903		412.084	0.48292		412.084	0.25498		412.084	0.29201
412.084	0.00485		421.005	0.01607		421.005	0.25645		421.005	0.49014		421.005	0.26562		421.005	0.29121
421.005	0.00671		430.021	0.01762		430.021	0.2631		430.021	0.50093		430.021	0.27395		430.021	0.30505
430.021	0.00596		439.133	0.01741		439.133	0.27449		439.133	0.51192		439.133	0.27871		439.133	0.3264
439.133	0.0055		448.341	0.01729		448.341	0.28767		448.341	0.52872		448.341	0.28956		448.341	0.33708
448.341	0.0054		457.644	0.0163		457.644	0.29233		457.644	0.54627		457.644	0.29522		457.644	0.34747
457.644	0.00518		467.043	0.01734		467.043	0.30254		467.043	0.56114		467.043	0.30161		467.043	0.35927
467.043	0.00629		476.538	0.01881		476.538	0.3094		476.538	0.5745		476.538	0.31139		476.538	0.36349
476.538	0.00786		486.128	0.01944		486.128	0.31529		486.128	0.58424		486.128	0.32428		486.128	0.35295
486.128	0.00832		495.814	0.01987		495.814	0.33085		495.814	0.59958		495.814	0.33347		495.814	0.3671
495.814	0.00748		505.596	0.0206		505.596	0.33665		505.596	0.61641		505.596	0.34682		505.596	0.37357
505.596	0.00673		515.473	0.02089		515.473	0.32827		515.473	0.63896		515.473	0.35306		515.473	0.3717
515.473	0.00554		525.446	0.02178		525.446	0.33824		525.446	0.65582		525.446	0.35786		525.446	0.38136
525.446	0.00513		535.515	0.02243		535.515	0.34916		535.515	0.68583		535.515	0.37226		535.515	0.40174
535.515	0.00498		545.679	0.02041		545.679	0.36503		545.679	0.69202		545.679	0.38353		545.679	0.41277
545.679	0.00528		555.939	0.02058		555.939	0.38389		555.939	0.70541		555.939	0.38687		555.939	0.41499
555.939	0.00661		566.295	0.02246		566.295	0.39403		566.295	0.72231		566.295	0.39953		566.295	0.41566
566.295	0.00639		576.746	0.02404		576.746	0.39655		576.746	0.74623		576.746	0.4178		576.746	0.41978
576.746	0.00646		587.293	0.02496		587.293	0.41401		587.293	0.7665		587.293	0.43731		587.293	0.41739
587.293	0.00758		597.936	0.02267		597.936	0.42354		597.936	0.77346		597.936	0.45685		597.936	0.42678
597.936	0.00891		608.674	0.02129		608.674	0.43701		608.674	0.78797		608.674	0.46917		608.674	0.43978
608.674	0.00809		619.508	0.02105		619.508	0.44062		619.508	0.81421		619.508	0.48195		619.508	0.45307
619.508	0.00641		630.438	0.02193		630.438	0.44564		630.438	0.82926		630.438	0.49561		630.438	0.46688
630.438	0.00573		641.463	0.02404		641.463	0.45704		641.463	0.82569		641.463	0.51393		641.463	0.47252
641.463	0.00525		652.584	0.02465		652.584	0.45724		652.584	0.83353		652.584	0.54715		652.584	0.48205
652.584	0.00577		663.801	0.02504		663.801	0.46556		663.801	0.8486		663.801	0.57349		663.801	0.48718
663.801	0.00728		675.113	0.0238		675.113	0.48		675.113	0.87045		675.113	0.58903		675.113	0.50545
675.113	0.00902		686.521	0.02416		686.521	0.49471		686.521	0.87862		686.521	0.59781		686.521	0.51556
686.521	0.00889		698.025	0.02644		698.025	0.50202		698.025	0.88964		698.025	0.60426		698.025	0.51321
698.025	0.00943		709.624	0.028		709.624	0.50225		709.624	0.90978		709.624	0.62392		709.624	0.51067
709.624	0.00834		721.319	0.02786		721.319	0.49901		721.319	0.91815		721.319	0.64838		721.319	0.52069
721.319	0.00599		733.11	0.02707		733.11	0.49738		733.11	0.92716		733.11	0.67232		733.11	0.52414
733.11	0.00605		744.996	0.02647		744.996	0.50505		744.996	0.91442		744.996	0.70101		744.996	0.53668
744.996	0.00559		756.978	0.02662		756.978	0.51168		756.978	0.90661		756.978	0.7252		756.978	0.55766
756.978	0.00557		769.055	0.02657		769.055	0.50707		769.055	0.92139		769.055	0.74133		769.055	0.56599
769.055	0.00528		781.229	0.02627		781.229	0.51779		781.229	0.9269		781.229	0.7551		781.229	0.56492
781.229	0.00456		793.498	0.02655		793.498	0.51837		793.498	0.92041		793.498	0.77357		793.498	0.56939
793.498	0.00403		805.862	0.02877		805.862	0.51445		805.862	0.92458		805.862	0.79384		805.862	0.58709
805.862	0.00496		818.322	0.03144		818.322	0.51919		818.322	0.91866		818.322	0.80046		818.322	0.59989
818.322	0.00651		830.878	0.03198		830.878	0.52391		830.878	0.91656		830.878	0.82844		830.878	0.61901
830.878	0.00702		843.53	0.03267		843.53	0.5285		843.53	0.91376		843.53	0.8445		843.53	0.64054
843.53	0.00603		856.277	0.0334		856.277	0.52998		856.277	0.91426		856.277	0.83467		856.277	0.65361
856.277	0.00433		869.12	0.03201		869.12	0.51916		869.12	0.90671		869.12	0.83018		869.12	0.65102
869.12	0.00523		882.059	0.03124		882.059	0.51778		882.059	0.88594		882.059	0.83481		882.059	0.65004
882.059	0.00749		895.093	0.03212		895.093	0.50471		895.093	0.87012		895.093	0.84432		895.093	0.66523
895.093	0.00711		908.223	0.03404		908.223	0.50644		908.223	0.86596		908.223	0.85107		908.223	0.68889
908.223	0.00673		921.449	0.03599		921.449	0.50624		921.449	0.85016		921.449	0.85544		921.449	0.71118
921.449	0.00756		934.77	0.03669		934.77	0.50969		934.77	0.84642		934.77	0.85207		934.77	0.72075
934.77	0.00971		948.187	0.03669		948.187	0.50134		948.187	0.84771		948.187	0.84521		948.187	0.71397
948.187	0.01032		961.699	0.03745		961.699	0.49364		961.699	0.85039		961.699	0.8423		961.699	0.71876
961.699	0.01025		975.308	0.03882		975.308	0.48744		975.308	0.8415		975.308	0.84593		975.308	0.7259
975.308	0.00984		989.011	0.03829		989.011	0.47964		989.011	0.83862		989.011	0.83511		989.011	0.75048
989.011	0.00738		1002.81	0.03739		1002.81	0.4666		1002.81	0.82535		1002.81	0.82329		1002.81	0.75941
1002.81	0.00588		1016.71	0.03707		1016.71	0.4625		1016.71	0.80273		1016.71	0.80735		1016.71	0.77032
1016.71	0.00756		1030.7	0.03964		1030.7	0.45323		1030.7	0.78323		1030.7	0.79633		1030.7	0.77774
1030.7	0.00749		1044.78	0.0415		1044.78	0.44086		1044.78	0.7731		1044.78	0.7904		1044.78	0.7947
1044.78	0.00727		1058.97	0.04246		1058.97	0.43258		1058.97	0.78411		1058.97	0.76428		1058.97	0.81338
1058.97	0.00772		1073.24	0.04453		1073.24	0.41742		1073.24	0.78745		1073.24	0.74268		1073.24	0.81362
1073.24	0.00688		1087.62	0.04518		1087.62	0.41911		1087.62	0.78781		1087.62	0.72221		1087.62	0.82737
1087.62	0.00648		1102.09	0.04533		1102.09	0.41897		1102.09	0.78412		1102.09	0.71068		1102.09	0.83076
1102.09	0.00801		1116.65	0.04683		1116.65	0.4161		1116.65	0.77596		1116.65	0.70406		1116.65	0.83798
1116.65	0.00905		1131.31	0.04854		1131.31	0.42069		1131.31	0.7652		1131.31	0.6823		1131.31	0.8482
1131.31	0.00931		1146.07	0.04976		1146.07	0.42641		1146.07	0.748		1146.07	0.66696		1146.07	0.84084
1146.07	0.01032		1160.92	0.05108		1160.92	0.42544		1160.92	0.75156		1160.92	0.66094		1160.92	0.83686
1160.92	0.01033		1175.87	0.05148		1175.87	0.41786		1175.87	0.7648		1175.87	0.64174		1175.87	0.83031
1175.87	0.00966		1190.91	0.05194		1190.91	0.40212		1190.91	0.76044		1190.91	0.621		1190.91	0.83189
1190.91	0.00885		1206.05	0.05291		1206.05	0.39525		1206.05	0.76018		1206.05	0.59585		1206.05	0.83227
1206.05	0.00909		1221.28	0.05339		1221.28	0.40387		1221.28	0.77886		1221.28	0.58073		1221.28	0.83945
1221.28	0.00984		1236.62	0.05417		1236.62	0.41479		1236.62	0.77245		1236.62	0.56935		1236.62	0.83748
1236.62	0.00989		1252.04	0.05577		1252.04	0.42252		1252.04	0.76043		1252.04	0.56354		1252.04	0.81904
1252.04	0.00893		1267.56	0.05864		1267.56	0.41585		1267.56	0.77437		1267.56	0.56186		1267.56	0.82076
1267.56	0.00867		1283.18	0.05787		1283.18	0.41005		1283.18	0.7826		1283.18	0.56609		1283.18	0.83786
1283.18	0.00843		1298.89	0.05668		1298.89	0.41622		1298.89	0.78474		1298.89	0.56368		1298.89	0.8444
1298.89	0.00915		1314.7	0.05601		1314.7	0.42169		1314.7	0.78621		1314.7	0.54433		1314.7	0.84047
1314.7	0.00908		1330.61	0.05715		1330.61	0.42136		1330.61	0.78257		1330.61	0.52412		1330.61	0.83597
1330.61	0.00914		1346.61	0.06011		1346.61	0.43155		1346.61	0.79284		1346.61	0.52146		1346.61	0.83932
1346.61	0.00931		1362.7	0.06193		1362.7	0.44532		1362.7	0.80022		1362.7	0.51922		1362.7	0.84897
1362.7	0.01032		1378.89	0.06238		1378.89	0.45347		1378.89	0.809		1378.89	0.52014		1378.89	0.85577
1378.89	0.00976		1395.18	0.06015		1395.18	0.45419		1395.18	0.82824		1395.18	0.51812		1395.18	0.84774
1395.18	0.00834		1411.56	0.06197		1411.56	0.46836		1411.56	0.84407		1411.56	0.50264		1411.56	0.83313
1411.56	0.00722		1428.04	0.06375		1428.04	0.48066		1428.04	0.84908		1428.04	0.50181		1428.04	0.85038
1428.04	0.00744		1444.61	0.06474		1444.61	0.48954		1444.61	0.85307		1444.61	0.50715		1444.61	0.85138
1444.61	0.00843		1461.28	0.06373		1461.28	0.49558		1461.28	0.852		1461.28	0.50277		1461.28	0.85646
1461.28	0.00972		1478.05	0.0633		1478.05	0.50646		1478.05	0.8644		1478.05	0.50184		1478.05	0.8644
1478.05	0.01017		1494.91	0.06247		1494.91	0.52735		1494.91	0.89189		1494.91	0.50735		1494.91	0.86386
1494.91	0.00925		1511.87	0.06126		1511.87	0.54635		1511.87	0.89467		1511.87	0.51521		1511.87	0.85936
1511.87	0.00897		1528.92	0.05981		1528.92	0.56441		1528.92	0.88962		1528.92	0.51155		1528.92	0.87463
1528.92	0.01059		1546.07	0.05901		1546.07	0.57472		1546.07	0.91119		1546.07	0.50417		1546.07	0.89503
1546.07	0.0103		1563.31	0.05783		1563.31	0.58241		1563.31	0.92016		1563.31	0.50364		1563.31	0.89213
1563.31	0.00921		1580.65	0.05784		1580.65	0.58785		1580.65	0.92085		1580.65	0.50767		1580.65	0.89465
1580.65	0.01027		1598.08	0.05866		1598.08	0.60048		1598.08	0.91901		1598.08	0.51245		1598.08	0.89903
1598.08	0.01074		1615.61	0.05876		1615.61	0.6283		1615.61	0.92943		1615.61	0.51587		1615.61	0.89237
1615.61	0.01026		1633.24	0.05846		1633.24	0.65104		1633.24	0.92635		1633.24	0.52623		1633.24	0.89736
1633.24	0.00971		1650.96	0.05889		1650.96	0.66618		1650.96	0.93785		1650.96	0.53144		1650.96	0.92552
1650.96	0.0087		1668.78	0.05858		1668.78	0.67884		1668.78	0.94622		1668.78	0.53823		1668.78	0.95035
1668.78	0.01053		1686.69	0.05758		1686.69	0.69744		1686.69	0.9503		1686.69	0.54082		1686.69	0.94412
1686.69	0.01267		1704.7	0.05651		1704.7	0.71647		1704.7	0.96775		1704.7	0.54564		1704.7	0.92778
1704.7	0.01228		1722.81	0.05597		1722.81	0.72968		1722.81	0.97099		1722.81	0.5558		1722.81	0.92312
1722.81	0.01106		1741.01	0.0544		1741.01	0.74309		1741.01	0.96439		1741.01	0.55964		1741.01	0.93397
1741.01	0.00975		1759.3	0.05345		1759.3	0.76356		1759.3	0.97062		1759.3	0.56709		1759.3	0.9447
1759.3	0.01029		1777.69	0.05399		1777.69	0.77609		1777.69	0.97989		1777.69	0.57657		1777.69	0.9546
1777.69	0.00965		1796.18	0.05412		1796.18	0.78647		1796.18	0.99095		1796.18	0.59408		1796.18	0.95676
1796.18	0.01017		1814.76	0.05429		1814.76	0.79538		1814.76	0.99401		1814.76	0.59692		1814.76	0.96679
1814.76	0.01025		1833.44	0.0541		1833.44	0.81458		1833.44	0.99722		1833.44	0.59924		1833.44	0.96927
1833.44	0.0096		1852.21	0.05259		1852.21	0.85103		1852.21	0.98483		1852.21	0.60582		1852.21	0.9731
1852.21	0.01037		1871.08	0.05254		1871.08	0.86334		1871.08	0.97446		1871.08	0.6212		1871.08	0.96916
1871.08	0.00873		1890.05	0.05201		1890.05	0.8655		1890.05	0.97165		1890.05	0.6394		1890.05	0.97031
1890.05	0.00871		1909.11	0.05288		1909.11	0.8781		1909.11	0.96356		1909.11	0.64655		1909.11	0.96508
1909.11	0.01085		1928.27	0.05409		1928.27	0.89102		1928.27	0.95664		1928.27	0.64815		1928.27	0.96228
1928.27	0.01121		1947.52	0.05447		1947.52	0.90538		1947.52	0.94135		1947.52	0.65306		1947.52	0.96999
1947.52	0.01064		1966.87	0.05254		1966.87	0.91372		1966.87	0.93527		1966.87	0.67128		1966.87	0.99884
1966.87	0.00947		1986.31	0.05333		1986.31	0.91163		1986.31	0.93171		1986.31	0.69912		1986.31	0.98929
1986.31	0.00963		2005.85	0.05474		2005.85	0.91435		2005.85	0.92654		2005.85	0.72272		2005.85	0.96992
2005.85	0.00984		2025.49	0.05446		2025.49	0.92378		2025.49	0.90406		2025.49	0.72941		2025.49	0.94659
2025.49	0.00953		2045.22	0.05324		2045.22	0.94031		2045.22	0.90564		2045.22	0.7415		2045.22	0.95399
2045.22	0.01003		2065.04	0.05293		2065.04	0.95276		2065.04	0.91112		2065.04	0.76077		2065.04	0.94402
2065.04	0.01058		2084.97	0.05158		2084.97	0.96154		2084.97	0.90664		2084.97	0.77717		2084.97	0.94536
2084.97	0.01091		2104.98	0.05223		2104.98	0.96926		2104.98	0.8887		2104.98	0.77728		2104.98	0.93915
2104.98	0.01107		2125.1	0.05372		2125.1	0.9702		2125.1	0.87245		2125.1	0.78745		2125.1	0.92727
2125.1	0.01093		2145.31	0.0554		2145.31	0.97559		2145.31	0.86498		2145.31	0.79789		2145.31	0.93
2145.31	0.01055		2165.61	0.05699		2165.61	0.96755		2165.61	0.84491		2165.61	0.79977		2165.61	0.91661
2165.61	0.01037		2186.01	0.05658		2186.01	0.97096		2186.01	0.82034		2186.01	0.81016		2186.01	0.89645
2186.01	0.01058		2206.51	0.05723		2206.51	0.98062		2206.51	0.79713		2206.51	0.82631		2206.51	0.89591
2206.51	0.00985		2227.1	0.05675		2227.1	0.99404		2227.1	0.78804		2227.1	0.83918		2227.1	0.88887
2227.1	0.01045		2247.79	0.05675		2247.79	0.99917		2247.79	0.77748		2247.79	0.83402		2247.79	0.86723
2247.79	0.01196		2268.57	0.05596		2268.57	0.99346		2268.57	0.76684		2268.57	0.83507		2268.57	0.86001
2268.57	0.01264		2289.45	0.05717		2289.45	0.98566		2289.45	0.74047		2289.45	0.83515		2289.45	0.85703
2289.45	0.01359		2310.42	0.05847		2310.42	0.98417		2310.42	0.71734		2310.42	0.82751		2310.42	0.83383
2310.42	0.01371		2331.49	0.05949		2331.49	0.98702		2331.49	0.70207		2331.49	0.84491		2331.49	0.8245
2331.49	0.01178		2352.66	0.0613		2352.66	0.97033		2352.66	0.68315		2352.66	0.85314		2352.66	0.82595
2352.66	0.011		2373.92	0.06325		2373.92	0.96399		2373.92	0.67419		2373.92	0.84952		2373.92	0.80155
2373.92	0.01201		2395.28	0.06547		2395.28	0.96711		2395.28	0.65602		2395.28	0.84897		2395.28	0.77687
2395.28	0.01194		2416.73	0.06705		2416.73	0.94803		2416.73	0.64202		2416.73	0.85436		2416.73	0.74558
2416.73	0.0115		2438.28	0.06712		2438.28	0.94215		2438.28	0.62676		2438.28	0.8687		2438.28	0.73764
2438.28	0.01265		2459.92	0.06662		2459.92	0.95532		2459.92	0.60578		2459.92	0.86281		2459.92	0.7371
2459.92	0.01257		2481.66	0.0695		2481.66	0.95424		2481.66	0.59618		2481.66	0.86125		2481.66	0.70381
2481.66	0.01073		2503.5	0.06975		2503.5	0.94531		2503.5	0.59024		2503.5	0.86183		2503.5	0.67352
2503.5	0.00935		2525.43	0.07058		2525.43	0.94825		2525.43	0.57745		2525.43	0.87552		2525.43	0.67015
2525.43	0.00968		2547.45	0.07287		2547.45	0.94754		2547.45	0.57547		2547.45	0.88492		2547.45	0.65841
2547.45	0.0107		2569.58	0.074		2569.58	0.94325		2569.58	0.57252		2569.58	0.8898		2569.58	0.63836
2569.58	0.00994		2591.8	0.07368		2591.8	0.94195		2591.8	0.56416		2591.8	0.89923		2591.8	0.60575
2591.8	0.01102		2614.11	0.07313		2614.11	0.94478		2614.11	0.54759		2614.11	0.91026		2614.11	0.58782
2614.11	0.01103		2636.52	0.07377		2636.52	0.95474		2636.52	0.5305		2636.52	0.91098		2636.52	0.58205
2636.52	0.01055		2659.02	0.07613		2659.02	0.96699		2659.02	0.52268		2659.02	0.91889		2659.02	0.56521
2659.02	0.01033		2681.62	0.07826		2681.62	0.97161		2681.62	0.51399		2681.62	0.93302		2681.62	0.54325
2681.62	0.01143		2704.32	0.07936		2704.32	0.97764		2704.32	0.50533		2704.32	0.93557		2704.32	0.51943
2704.32	0.0118		2727.11	0.07846		2727.11	0.97559		2727.11	0.51983		2727.11	0.93991		2727.11	0.5057
2727.11	0.01277		2750	0.07911		2750	0.97232		2750	0.5375		2750	0.94709		2750	0.48689
2750	0.01358		2772.98	0.07952		2772.98	0.95817		2772.98	0.5379		2772.98	0.95196		2772.98	0.47193
2772.98	0.01596		2796.06	0.07896		2796.06	0.95425		2796.06	0.53006		2796.06	0.96242		2796.06	0.45894
2796.06	0.01625		2819.24	0.07796		2819.24	0.95152		2819.24	0.52621		2819.24	0.96808		2819.24	0.44247
2819.24	0.01453		2842.51	0.07729		2842.51	0.94682		2842.51	0.52779		2842.51	0.98108		2842.51	0.42172
2842.51	0.01449		2865.87	0.07801		2865.87	0.93163		2865.87	0.53371		2865.87	0.9952		2865.87	0.39748
2865.87	0.01458		2889.34	0.08079		2889.34	0.92769		2889.34	0.54257		2889.34	0.99471		2889.34	0.38155
2889.34	0.01407		2912.89	0.07969		2912.89	0.9372		2912.89	0.5451		2912.89	0.99367		2912.89	0.37202
2912.89	0.0147		2936.55	0.07967		2936.55	0.92908		2936.55	0.54694		2936.55	0.99901		2936.55	0.3554
2936.55	0.01447		2960.29	0.07993		2960.29	0.92038		2960.29	0.55198		2960.29	0.99615		2960.29	0.33431
2960.29	0.01544		2984.14	0.07865		2984.14	0.91369		2984.14	0.53524		2984.14	0.98104		2984.14	0.31308
2984.14	0.01541		3008.08	0.07594		3008.08	0.91594		3008.08	0.52858		3008.08	0.97052		3008.08	0.30338
3008.08	0.01653		3032.11	0.07675		3032.11	0.90599		3032.11	0.53382		3032.11	0.96739		3032.11	0.29584
3032.11	0.01888		3056.24	0.08084		3056.24	0.87981		3056.24	0.53455		3056.24	0.96599		3056.24	0.28446
3056.24	0.01869		3080.47	0.0826		3080.47	0.86351		3080.47	0.53924		3080.47	0.94717		3080.47	0.28241
3080.47	0.01807		3104.8	0.08149		3104.8	0.83924		3104.8	0.55274		3104.8	0.94694		3104.8	0.27053
3104.8	0.01924		3129.21	0.08159		3129.21	0.82004		3129.21	0.55159		3129.21	0.94394		3129.21	0.25417
3129.21	0.0187		3153.73	0.08342		3153.73	0.80977		3153.73	0.53884		3153.73	0.93596		3153.73	0.24523
3153.73	0.01869		3178.34	0.08487		3178.34	0.81227		3178.34	0.52853		3178.34	0.91724		3178.34	0.23867
3178.34	0.01804		3203.04	0.08725		3203.04	0.80174		3203.04	0.52397		3203.04	0.89949		3203.04	0.2341
3203.04	0.01814		3227.84	0.08929		3227.84	0.7934		3227.84	0.52013		3227.84	0.86681		3227.84	0.23228
3227.84	0.01942		3252.74	0.09172		3252.74	0.7692		3252.74	0.50796		3252.74	0.83855		3252.74	0.2239
3252.74	0.01954		3277.73	0.09308		3277.73	0.74551		3277.73	0.50512		3277.73	0.82015		3277.73	0.21694
3277.73	0.01849		3302.82	0.09768		3302.82	0.7252		3302.82	0.50275		3302.82	0.79703		3302.82	0.22177
3302.82	0.01787		3328	0.10102		3328	0.71047		3328	0.49779		3328	0.77779		3328	0.21035
3328	0.01927		3353.28	0.10318		3353.28	0.69665		3353.28	0.49582		3353.28	0.75971		3353.28	0.19778
3353.28	0.01915		3378.66	0.10618		3378.66	0.67896		3378.66	0.48754		3378.66	0.73815		3378.66	0.18896
3378.66	0.01978		3404.13	0.11015		3404.13	0.66314		3404.13	0.47609		3404.13	0.72089		3404.13	0.186
3404.13	0.02099		3429.7	0.115		3429.7	0.65823		3429.7	0.47196		3429.7	0.70185		3429.7	0.17739
3429.7	0.02372		3455.36	0.11911		3455.36	0.6367		3455.36	0.4832		3455.36	0.67898		3455.36	0.17502
3455.36	0.02422		3481.11	0.12124		3481.11	0.61906		3481.11	0.48491		3481.11	0.65179		3481.11	0.16591
3481.11	0.023		3506.97	0.12203		3506.97	0.6067		3506.97	0.47496		3506.97	0.61777		3506.97	0.15702
3506.97	0.02267		3532.92	0.12468		3532.92	0.60363		3532.92	0.47338		3532.92	0.58716		3532.92	0.16147
3532.92	0.02211		3558.96	0.12753		3558.96	0.57613		3558.96	0.46131		3558.96	0.57358		3558.96	0.16516
3558.96	0.02291		3585.1	0.13224		3585.1	0.54385		3585.1	0.45845		3585.1	0.56254		3585.1	0.15343
3585.1	0.02433		3611.34	0.13892		3611.34	0.52636		3611.34	0.45725		3611.34	0.54527		3611.34	0.15728
3611.34	0.02559		3637.67	0.14412		3637.67	0.51959		3637.67	0.45995		3637.67	0.50977		3637.67	0.15463
3637.67	0.02556		3664.1	0.14801		3664.1	0.51691		3664.1	0.45724		3664.1	0.47554		3664.1	0.15115
3664.1	0.02568		3690.62	0.15404		3690.62	0.50877		3690.62	0.45779		3690.62	0.44809		3690.62	0.15143
3690.62	0.02582		3717.24	0.15921		3717.24	0.50237		3717.24	0.46193		3717.24	0.43054		3717.24	0.1529
3717.24	0.02646		3743.95	0.16416		3743.95	0.498		3743.95	0.45305		3743.95	0.41826		3743.95	0.14601
3743.95	0.02695		3770.76	0.16536		3770.76	0.47608		3770.76	0.44943		3770.76	0.3924		3770.76	0.1374
3770.76	0.02773		3797.67	0.16937		3797.67	0.4799		3797.67	0.44661		3797.67	0.37116		3797.67	0.13112
3797.67	0.02744		3824.67	0.17413		3824.67	0.48348		3824.67	0.4563		3824.67	0.35158		3824.67	0.12781
3824.67	0.0307		3851.77	0.18105		3851.77	0.46971		3851.77	0.47077		3851.77	0.3443		3851.77	0.12996
3851.77	0.03152		3878.96	0.18637		3878.96	0.4614		3878.96	0.48588		3878.96	0.33541		3878.96	0.13213
3878.96	0.03214		3906.25	0.19096		3906.25	0.45574		3906.25	0.48444		3906.25	0.32181		3906.25	0.12448
3906.25	0.03214		3933.63	0.19462		3933.63	0.46188		3933.63	0.48738		3933.63	0.29701		3933.63	0.12684
3933.63	0.0323		3961.11	0.19834		3961.11	0.47178		3961.11	0.48668		3961.11	0.27136		3961.11	0.12789
3961.11	0.03454		3988.69	0.20069		3988.69	0.46877		3988.69	0.49627		3988.69	0.25438		3988.69	0.13104
3988.69	0.03372		4016.36	0.20633		4016.36	0.4565		4016.36	0.50215		4016.36	0.24793		4016.36	0.12838
4016.36	0.0342		4044.12	0.21328		4044.12	0.46117		4044.12	0.49861		4044.12	0.24079		4044.12	0.11894
4044.12	0.03503		4071.99	0.22105		4071.99	0.4536		4071.99	0.49572		4071.99	0.23538		4071.99	0.11282
4071.99	0.03645		4099.94	0.22779		4099.94	0.44584		4099.94	0.49923		4099.94	0.22919		4099.94	0.11019
4099.94	0.03634		4128	0.23377		4128	0.44974		4128	0.50057		4128	0.22776		4128	0.11253
4128	0.03583		4156.15	0.23951		4156.15	0.45371		4156.15	0.50558		4156.15	0.22082		4156.15	0.11463
4156.15	0.03646		4184.39	0.24563		4184.39	0.45614		4184.39	0.512		4184.39	0.20981		4184.39	0.11094
4184.39	0.03836		4212.73	0.25145		4212.73	0.46848		4212.73	0.51911		4212.73	0.20058		4212.73	0.11306
4212.73	0.03852		4241.17	0.25882		4241.17	0.46502		4241.17	0.52731		4241.17	0.20019		4241.17	0.11201
4241.17	0.04019		4269.7	0.26956		4269.7	0.44652		4269.7	0.52911		4269.7	0.18867		4269.7	0.11132
4269.7	0.04115		4298.33	0.27602		4298.33	0.437		4298.33	0.51765		4298.33	0.18212		4298.33	0.11555
4298.33	0.04138		4327.05	0.28384		4327.05	0.44067		4327.05	0.51155		4327.05	0.18144		4327.05	0.11552
4327.05	0.04216		4355.87	0.2919		4355.87	0.44892		4355.87	0.51511		4355.87	0.18139		4355.87	0.11061
4355.87	0.04207		4384.78	0.29859		4384.78	0.46644		4384.78	0.51134		4384.78	0.17266		4384.78	0.10273
4384.78	0.04145		4413.79	0.30499		4413.79	0.45775		4413.79	0.50848		4413.79	0.16744		4413.79	0.11019
4413.79	0.04266		4442.9	0.31351		4442.9	0.44134		4442.9	0.50438		4442.9	0.16359		4442.9	0.11502
4442.9	0.04257		4472.1	0.32541		4472.1	0.43511		4472.1	0.49537		4472.1	0.16118		4472.1	0.11328
4472.1	0.04467		4501.4	0.33212		4501.4	0.44051		4501.4	0.49775		4501.4	0.16163		4501.4	0.11415
4501.4	0.04698		4530.79	0.33482		4530.79	0.44629		4530.79	0.5055		4530.79	0.15644		4530.79	0.11458
4530.79	0.05115		4560.28	0.34304		4560.28	0.42893		4560.28	0.50963		4560.28	0.14608		4560.28	0.11691
4560.28	0.05273		4589.86	0.35248		4589.86	0.41606		4589.86	0.5059		4589.86	0.1437		4589.86	0.11611
4589.86	0.05238		4619.54	0.35875		4619.54	0.41012		4619.54	0.49876		4619.54	0.14203		4619.54	0.115
4619.54	0.05262		4649.32	0.36559		4649.32	0.39998		4649.32	0.50158		4649.32	0.13764		4649.32	0.10876
4649.32	0.05355		4679.19	0.37666		4679.19	0.39341		4679.19	0.50638		4679.19	0.13256		4679.19	0.10338
4679.19	0.05626		4709.16	0.38442		4709.16	0.40092		4709.16	0.49753		4709.16	0.1287		4709.16	0.1002
4709.16	0.05871		4739.22	0.3893		4739.22	0.40856		4739.22	0.48934		4739.22	0.12852		4739.22	0.09871
4739.22	0.05974		4769.38	0.3918		4769.38	0.40076		4769.38	0.49114		4769.38	0.1234		4769.38	0.10469
4769.38	0.0643		4799.63	0.38932		4799.63	0.39901		4799.63	0.4886		4799.63	0.1212		4799.63	0.11876
4799.63	0.0694		4829.98	0.39315		4829.98	0.39521		4829.98	0.48566		4829.98	0.11911		4829.98	0.1164
4829.98	0.07023		4860.43	0.39626		4860.43	0.39247		4860.43	0.48335		4860.43	0.11758		4860.43	0.10116
4860.43	0.07038		4890.97	0.3923		4890.97	0.39134		4890.97	0.47014		4890.97	0.1129		4890.97	0.10392
4890.97	0.0726		4921.6	0.39287		4921.6	0.39609		4921.6	0.47596		4921.6	0.10715		4921.6	0.10982
4921.6	0.076		4952.34	0.39431		4952.34	0.40001		4952.34	0.48533		4952.34	0.10278		4952.34	0.10587
4952.34	0.07894		4983.16	0.38954		4983.16	0.40262		4983.16	0.48081		4983.16	0.10513		4983.16	0.1022
4983.16	0.08183		5014.09	0.3853		5014.09	0.40249		5014.09	0.47338		5014.09	0.10563		5014.09	0.0993
5014.09	0.08287		5045.11	0.38374		5045.11	0.41393		5045.11	0.46164		5045.11	0.10211		5045.11	0.10285
5045.11	0.08392		5076.22	0.38185		5076.22	0.42533		5076.22	0.46247		5076.22	0.10176		5076.22	0.10281
5076.22	0.09012		5107.43	0.37927		5107.43	0.44423		5107.43	0.45757		5107.43	0.10355		5107.43	0.10612
5107.43	0.09443		5138.74	0.37407		5138.74	0.44871		5138.74	0.45517		5138.74	0.09819		5138.74	0.11314
5138.74	0.09748		5170.14	0.36758		5170.14	0.45905		5170.14	0.45658		5170.14	0.09289		5170.14	0.11732
5170.14	0.09677		5201.64	0.36313		5201.64	0.47108		5201.64	0.44822		5201.64	0.08879		5201.64	0.10727
5201.64	0.09797		5233.23	0.35532		5233.23	0.48241		5233.23	0.43876		5233.23	0.08737		5233.23	0.10695
5233.23	0.1001		5264.92	0.34582		5264.92	0.49273		5264.92	0.43084		5264.92	0.0855		5264.92	0.10611
5264.92	0.10506		5296.7	0.33498		5296.7	0.49364		5296.7	0.42946		5296.7	0.09126		5296.7	0.1059
5296.7	0.10662		5328.58	0.3268		5328.58	0.49177		5328.58	0.42779		5328.58	0.08928		5328.58	0.09643
5328.58	0.10866		5360.56	0.32379		5360.56	0.5008		5360.56	0.42658		5360.56	0.08906		5360.56	0.09834
5360.56	0.10837		5392.63	0.31711		5392.63	0.51233		5392.63	0.42476		5392.63	0.08963		5392.63	0.10535
5392.63	0.10969		5424.8	0.31043		5424.8	0.53323		5424.8	0.41536		5424.8	0.09511		5424.8	0.10691
5424.8	0.11267		5457.06	0.30204		5457.06	0.55651		5457.06	0.40114		5457.06	0.09966		5457.06	0.10353
5457.06	0.11456		5489.42	0.29288		5489.42	0.56903		5489.42	0.37989		5489.42	0.09714		5489.42	0.11186
5489.42	0.11604		5521.87	0.28875		5521.87	0.57072		5521.87	0.3679		5521.87	0.09074		5521.87	0.11837
5521.87	0.11645		5554.42	0.28217		5554.42	0.57291		5554.42	0.35405		5554.42	0.08995		5554.42	0.11125
5554.42	0.12162		5587.07	0.27844		5587.07	0.56945		5587.07	0.34651		5587.07	0.08848		5587.07	0.1064
5587.07	0.12768		5619.81	0.27582		5619.81	0.57875		5619.81	0.33481		5619.81	0.09271		5619.81	0.10197
5619.81	0.1331		5652.65	0.27557		5652.65	0.61636		5652.65	0.32467		5652.65	0.09401		5652.65	0.09956
5652.65	0.13616		5685.58	0.27125		5685.58	0.64554		5685.58	0.3212		5685.58	0.09175		5685.58	0.10026
5685.58	0.14037		5718.61	0.27174		5718.61	0.66934		5718.61	0.3051		5718.61	0.08942		5718.61	0.10622
5718.61	0.14098		5751.73	0.27383		5751.73	0.6811		5751.73	0.29421		5751.73	0.09014		5751.73	0.11478
5751.73	0.14568		5784.95	0.27491		5784.95	0.67342		5784.95	0.28304		5784.95	0.09486		5784.95	0.11186
5784.95	0.1521		5818.27	0.2725		5818.27	0.6687		5818.27	0.26759		5818.27	0.09836		5818.27	0.10943
5818.27	0.15464		5851.68	0.27087		5851.68	0.67841		5851.68	0.25858		5851.68	0.10019		5851.68	0.10079
5851.68	0.16037		5885.18	0.27646		5885.18	0.70587		5885.18	0.24629		5885.18	0.09912		5885.18	0.09252
5885.18	0.16725		5918.78	0.2791		5918.78	0.74104		5918.78	0.24068		5918.78	0.09491		5918.78	0.09149
5918.78	0.17617		5952.48	0.28044		5952.48	0.77131		5952.48	0.23144		5952.48	0.09726		5952.48	0.10168
5952.48	0.18133		5986.28	0.27936		5986.28	0.79546		5986.28	0.21915		5986.28	0.09796		5986.28	0.11082
5986.28	0.19145		6020.16	0.28125		6020.16	0.82027		6020.16	0.20599		6020.16	0.09418		6020.16	0.10919
6020.16	0.20074		6054.15	0.28092		6054.15	0.81682		6054.15	0.1886		6054.15	0.09286		6054.15	0.10159
6054.15	0.21094		6088.23	0.28312		6088.23	0.81854		6088.23	0.18282		6088.23	0.09336		6088.23	0.09755
6088.23	0.2153		6122.41	0.2903		6122.41	0.83091		6122.41	0.183		6122.41	0.10175		6122.41	0.09054
6122.41	0.2199		6156.68	0.2969		6156.68	0.85201		6156.68	0.16754		6156.68	0.1023		6156.68	0.08748
6156.68	0.22815		6191.05	0.29879		6191.05	0.85232		6191.05	0.14778		6191.05	0.09891		6191.05	0.08928
6191.05	0.24052		6225.51	0.30098		6225.51	0.8706		6225.51	0.14082		6225.51	0.09905		6225.51	0.0831
6225.51	0.25578		6260.07	0.30421		6260.07	0.88939		6260.07	0.13809		6260.07	0.09447		6260.07	0.08629
6260.07	0.26504		6294.72	0.30936		6294.72	0.89609		6294.72	0.13449		6294.72	0.09517		6294.72	0.08549
6294.72	0.2733		6329.47	0.3166		6329.47	0.89658		6329.47	0.12416		6329.47	0.09946		6329.47	0.07907
6329.47	0.28224		6364.32	0.32031		6364.32	0.91515		6364.32	0.10912		6364.32	0.10223		6364.32	0.0828
6364.32	0.29372		6399.26	0.3212		6399.26	0.92878		6399.26	0.10124		6399.26	0.10327		6399.26	0.07681
6399.26	0.30633		6434.3	0.32587		6434.3	0.93217		6434.3	0.09995		6434.3	0.10435		6434.3	0.07881
6434.3	0.31825		6469.43	0.3347		6469.43	0.94046		6469.43	0.10044		6469.43	0.1018		6469.43	0.07693
6469.43	0.32646		6504.66	0.34081		6504.66	0.94471		6504.66	0.10071		6504.66	0.09886		6504.66	0.07453
6504.66	0.33747		6539.98	0.3473		6539.98	0.94356		6539.98	0.09893		6539.98	0.0957		6539.98	0.06981
6539.98	0.35196		6575.4	0.35485		6575.4	0.9437		6575.4	0.10098		6575.4	0.09413		6575.4	0.06842
6575.4	0.36854		6610.92	0.36481		6610.92	0.92896		6610.92	0.09121		6610.92	0.09556		6610.92	0.0628
6610.92	0.37744		6646.53	0.37576		6646.53	0.90857		6646.53	0.08544		6646.53	0.09724		6646.53	0.0609
6646.53	0.38501		6682.23	0.39111		6682.23	0.90515		6682.23	0.08085		6682.23	0.10093		6682.23	0.05887
6682.23	0.39139		6718.04	0.40648		6718.04	0.90327		6718.04	0.07961		6718.04	0.10072		6718.04	0.0562
6718.04	0.39788		6753.94	0.42026		6753.94	0.87233		6753.94	0.07304		6753.94	0.09219		6753.94	0.04676
6753.94	0.40922		6789.93	0.43358		6789.93	0.86183		6789.93	0.07363		6789.93	0.08932		6789.93	0.04617
6789.93	0.42331		6826.02	0.4441		6826.02	0.84318		6826.02	0.07401		6826.02	0.08804		6826.02	0.04907
6826.02	0.43703		6862.2	0.45186		6862.2	0.82669		6862.2	0.07786		6862.2	0.08892		6862.2	0.04525
6862.2	0.44584		6898.48	0.46393		6898.48	0.81388		6898.48	0.07191		6898.48	0.08814		6898.48	0.04815
6898.48	0.4579		6934.86	0.48268		6934.86	0.79044		6934.86	0.0654		6934.86	0.08826		6934.86	0.04903
6934.86	0.47332		6971.33	0.50156		6971.33	0.75635		6971.33	0.06907		6971.33	0.09083		6971.33	0.04705
6971.33	0.48674		7007.9	0.5183		7007.9	0.71535		7007.9	0.07674		7007.9	0.09054		7007.9	0.04531
7007.9	0.49351		7044.56	0.54069		7044.56	0.69238		7044.56	0.07968		7044.56	0.08569		7044.56	0.0431
7044.56	0.50396		7081.32	0.55787		7081.32	0.65447		7081.32	0.07572		7081.32	0.08255		7081.32	0.04167
7081.32	0.51228		7118.18	0.57196		7118.18	0.61579		7118.18	0.0735		7118.18	0.08197		7118.18	0.03386
7118.18	0.52373		7155.13	0.58917		7155.13	0.60672		7155.13	0.07183		7155.13	0.08418		7155.13	0.02637
7155.13	0.53065		7192.17	0.604		7192.17	0.58931		7192.17	0.07351		7192.17	0.07746		7192.17	0.02442
7192.17	0.54107		7229.31	0.61937		7229.31	0.55939		7229.31	0.07593		7229.31	0.06936		7229.31	0.02542
7229.31	0.55072		7266.55	0.63766		7266.55	0.52552		7266.55	0.07701		7266.55	0.064		7266.55	0.03041
7266.55	0.55736		7303.88	0.66036		7303.88	0.49749		7303.88	0.08124		7303.88	0.06299		7303.88	0.02616
7303.88	0.56356		7341.31	0.6825		7341.31	0.46957		7341.31	0.08548		7341.31	0.06205		7341.31	0.01802
7341.31	0.57007		7378.84	0.69429		7378.84	0.42967		7378.84	0.08167		7378.84	0.06198		7378.84	0.01766
7378.84	0.57408		7416.46	0.70473		7416.46	0.41172		7416.46	0.07479		7416.46	0.0605		7416.46	0.02096
7416.46	0.57775		7454.17	0.71887		7454.17	0.41489		7454.17	0.07523		7454.17	0.05849		7454.17	0.02371
7454.17	0.5792		7491.98	0.7333		7491.98	0.4045		7491.98	0.07866		7491.98	0.05601		7491.98	0.02762
7491.98	0.57872		7529.89	0.74943		7529.89	0.37368		7529.89	0.07977		7529.89	0.05135		7529.89	0.02889
7529.89	0.58021		7567.89	0.77057		7567.89	0.35827		7567.89	0.07991		7567.89	0.04743		7567.89	0.01977
7567.89	0.57767		7605.99	0.78997		7605.99	0.34512		7605.99	0.07391		7605.99	0.04689		7605.99	0.01923
7605.99	0.56898		7644.19	0.80357		7644.19	0.33013		7644.19	0.07246		7644.19	0.04475		7644.19	0.02778
7644.19	0.5651		7682.48	0.81178		7682.48	0.3159		7682.48	0.07567		7682.48	0.04131		7682.48	0.0296
7682.48	0.56631		7720.86	0.82795		7720.86	0.29722		7720.86	0.07209		7720.86	0.03783		7720.86	0.02603
7720.86	0.56419		7759.34	0.85466		7759.34	0.28404		7759.34	0.06984		7759.34	0.03438		7759.34	0.02422
7759.34	0.55776		7797.92	0.87174		7797.92	0.28091		7797.92	0.06904		7797.92	0.03589		7797.92	0.0203
7797.92	0.5617		7836.59	0.88832		7836.59	0.26897		7836.59	0.07316		7836.59	0.03956		7836.59	0.01754
7836.59	0.5596		7875.36	0.90442		7875.36	0.24883		7875.36	0.07722		7875.36	0.04128		7875.36	0.02145
7875.36	0.55333		7914.22	0.92233		7914.22	0.22843		7914.22	0.08313		7914.22	0.03647		7914.22	0.03043
7914.22	0.54506		7953.18	0.93342		7953.18	0.23253		7953.18	0.08577		7953.18	0.03287		7953.18	0.02786
7953.18	0.54552		7992.24	0.94656		7992.24	0.24022		7992.24	0.08742		7992.24	0.03053		7992.24	0.02235
7992.24	0.54211		8031.39	0.96249		8031.39	0.24465		8031.39	0.07827		8031.39	0.02831		8031.39	0.02517
8031.39	0.54063		8070.63	0.96631		8070.63	0.23841		8070.63	0.074		8070.63	0.02515		8070.63	0.02781
8070.63	0.54557		8109.98	0.97746		8109.98	0.24009		8109.98	0.07614		8109.98	0.02147		8109.98	0.02666
8109.98	0.54676		8149.41	0.98713		8149.41	0.24665		8149.41	0.07613		8149.41	0.02166		8149.41	0.02263
8149.41	0.54525		8188.95	0.98703		8188.95	0.24153		8188.95	0.07643		8188.95	0.01893		8188.95	0.0168
8188.95	0.54464		8228.57	0.99281		8228.57	0.23535		8228.57	0.0829		8228.57	0.0194		8228.57	0.01619
8228.57	0.54661		8268.3	0.99905		8268.3	0.23763		8268.3	0.08678		8268.3	0.02124		8268.3	0.02155
8268.3	0.5499		8308.12	0.99339		8308.12	0.23351		8308.12	0.08515		8308.12	0.02332		8308.12	0.02117
8308.12	0.55559		8348.04	0.97822		8348.04	0.22497		8348.04	0.08138		8348.04	0.02398		8348.04	0.02305
8348.04	0.56363		8388.05	0.96604		8388.05	0.22521		8388.05	0.07996		8388.05	0.02157		8388.05	0.02311
8388.05	0.57026		8428.15	0.94655		8428.15	0.24443		8428.15	0.07926		8428.15	0.01998		8428.15	0.02311
8428.15	0.57295		8468.36	0.92784		8468.36	0.26087		8468.36	0.08152		8468.36	0.01827		8468.36	0.02306
8468.36	0.57788		8508.66	0.9089		8508.66	0.26593		8508.66	0.08351		8508.66	0.01655		8508.66	0.02919
8508.66	0.58325		8549.05	0.88703		8549.05	0.2681		8549.05	0.08903		8549.05	0.01761		8549.05	0.02843
8549.05	0.58738		8589.54	0.85719		8589.54	0.26277		8589.54	0.0856		8589.54	0.02162		8589.54	0.02133
8589.54	0.59231		8630.13	0.82421		8630.13	0.25859		8630.13	0.08242		8630.13	0.02205		8630.13	0.02245
8630.13	0.5938		8670.81	0.78502		8670.81	0.26764		8670.81	0.08302		8670.81	0.01992		8670.81	0.02332
8670.81	0.59071		8711.58	0.74706		8711.58	0.27045		8711.58	0.08309		8711.58	0.01835		8711.58	0.02194
8711.58	0.59183		8752.46	0.71221		8752.46	0.27762		8752.46	0.0901		8752.46	0.01746		8752.46	0.01925
8752.46	0.59831		8793.42	0.67336		8793.42	0.28795		8793.42	0.09236		8793.42	0.01662		8793.42	0.01823
8793.42	0.60166		8834.49	0.63696		8834.49	0.29824		8834.49	0.0786		8834.49	0.01819		8834.49	0.01954
8834.49	0.60903		8875.65	0.59778		8875.65	0.31157		8875.65	0.06865		8875.65	0.01679		8875.65	0.02381
8875.65	0.6174		8916.9	0.56443		8916.9	0.32306		8916.9	0.06878		8916.9	0.01421		8916.9	0.0272
8916.9	0.61676		8958.25	0.52762		8958.25	0.32363		8958.25	0.07547		8958.25	0.01504		8958.25	0.02403
8958.25	0.6142		8999.7	0.48684		8999.7	0.32908		8999.7	0.08033		8999.7	0.01432		8999.7	0.01799
8999.7	0.6162		9041.24	0.44817		9041.24	0.334		9041.24	0.07825		9041.24	0.01555		9041.24	0.01617
9041.24	0.62263		9082.88	0.41416		9082.88	0.33588		9082.88	0.0743		9082.88	0.01577		9082.88	0.02109
9082.88	0.62702		9124.61	0.38426		9124.61	0.34761		9124.61	0.06812		9124.61	0.01456		9124.61	0.02183
9124.61	0.62964		9166.44	0.36063		9166.44	0.36441		9166.44	0.06323		9166.44	0.01549		9166.44	0.02269
9166.44	0.63115		9208.37	0.33386		9208.37	0.36812		9208.37	0.05938		9208.37	0.01622		9208.37	0.02039
9208.37	0.63468		9250.39	0.31		9250.39	0.37161		9250.39	0.06025		9250.39	0.01466		9250.39	0.02543
9250.39	0.64486		9292.51	0.29056		9292.51	0.39082		9292.51	0.06512		9292.51	0.01388		9292.51	0.02228
9292.51	0.65767		9334.72	0.27369		9334.72	0.41136		9334.72	0.05865		9334.72	0.01301		9334.72	0.02134
9334.72	0.66559		9377.03	0.25592		9377.03	0.42793		9377.03	0.0538		9377.03	0.0155		9377.03	0.02091
9377.03	0.68004		9419.43	0.23915		9419.43	0.4247		9419.43	0.05491		9419.43	0.01526		9419.43	0.02719
9419.43	0.68667		9461.93	0.22502		9461.93	0.42565		9461.93	0.05585		9461.93	0.01362		9461.93	0.02746
9461.93	0.69089		9504.52	0.21189		9504.52	0.43344		9504.52	0.05268		9504.52	0.01393		9504.52	0.02915
9504.52	0.703		9547.21	0.20017		9547.21	0.43938		9547.21	0.04654		9547.21	0.01439		9547.21	0.02775
9547.21	0.71931		9590	0.18842		9590	0.45102		9590	0.04071		9590	0.01224		9590	0.02704
9590	0.7342		9632.88	0.18017		9632.88	0.46474		9632.88	0.04378		9632.88	0.01078		9632.88	0.03381
9632.88	0.75735		9675.85	0.17387		9675.85	0.47011		9675.85	0.04358		9675.85	0.00917		9675.85	0.03407
9675.85	0.77787		9718.93	0.16834		9718.93	0.46633		9718.93	0.04259		9718.93	0.0101		9718.93	0.03097
9718.93	0.79238		9762.1	0.1626		9762.1	0.47699		9762.1	0.04252		9762.1	0.01211		9762.1	0.0281
9762.1	0.80747		9805.36	0.15811		9805.36	0.48318		9805.36	0.04028		9805.36	0.01485		9805.36	0.02609
9805.36	0.82017		9848.72	0.15408		9848.72	0.48049		9848.72	0.03327		9848.72	0.01466		9848.72	0.02259
9848.72	0.83178		9892.18	0.14972		9892.18	0.50093		9892.18	0.02829		9892.18	0.0168		9892.18	0.02616
9892.18	0.85402		9935.73	0.14536		9935.73	0.50349		9935.73	0.02804		9935.73	0.01591		9935.73	0.03009
9935.73	0.87502		9979.38	0.14356		9979.38	0.50553		9979.38	0.03234		9979.38	0.01322		9979.38	0.02856
9979.38	0.88716		10023.1	0.14372		10023.1	0.5019		10023.1	0.03477		10023.1	0.01108		10023.1	0.02376
10023.1	0.89267		10067	0.14251		10067	0.50376		10067	0.03168		10067	0.0079		10067	0.02461
10067	0.9027		10110.9	0.14184		10110.9	0.50397		10110.9	0.02651		10110.9	0.00676		10110.9	0.03273
10110.9	0.92158		10154.9	0.13951		10154.9	0.50355		10154.9	0.02383		10154.9	0.00656		10154.9	0.03378
10154.9	0.93333		10199	0.13978		10199	0.49255		10199	0.02326		10199	0.01043		10199	0.02847
10199	0.94119		10243.3	0.14088		10243.3	0.48939		10243.3	0.0223		10243.3	0.0119		10243.3	0.02368
10243.3	0.956		10287.6	0.14332		10287.6	0.48099		10287.6	0.0244		10287.6	0.01319		10287.6	0.02553
10287.6	0.96732		10332	0.14484		10332	0.47304		10332	0.02476		10332	0.01141		10332	0.02697
10332	0.98185		10376.5	0.14686		10376.5	0.46751		10376.5	0.02276		10376.5	0.01102		10376.5	0.02664
10376.5	0.99415		10421.1	0.14951		10421.1	0.46087		10421.1	0.0179		10421.1	0.01036		10421.1	0.0234
10421.1	0.99901		10465.8	0.15162		10465.8	0.45297		10465.8	0.01405		10465.8	0.00988		10465.8	0.02665
10465.8	0.99644		10510.6	0.15407		10510.6	0.43904		10510.6	0.01341		10510.6	0.0102		10510.6	0.02132
10510.6	0.99486		10555.5	0.15786		10555.5	0.4393		10555.5	0.01249		10555.5	0.01086		10555.5	0.01791
10555.5	0.99514		10600.5	0.16308		10600.5	0.42353		10600.5	0.0097		10600.5	0.00884		10600.5	0.02374
10600.5	0.99614		10645.6	0.162		10645.6	0.40357		10645.6	0.01016		10645.6	0.00679		10645.6	0.02491
10645.6	0.99753		10690.7	0.16553		10690.7	0.37921		10690.7	0.00823		10690.7	0.01088		10690.7	0.02557
10690.7	0.99996		10736	0.17177		10736	0.37217		10736	0.01102		10736	0.01201		10736	0.02737
10736	0.9956		10781.4	0.17388		10781.4	0.35891		10781.4	0.01164		10781.4	0.00827		10781.4	0.02675
10781.4	0.98411		10826.8	0.17511		10826.8	0.31957		10826.8	0.01292		10826.8	0.00922		10826.8	0.02383
10826.8	0.97736		10872.4	0.17814		10872.4	0.29578		10872.4	0.01428		10872.4	0.00999		10872.4	0.02511
10872.4	0.96751		10918.1	0.1838		10918.1	0.2985		10918.1	0.01143		10918.1	0.00845		10918.1	0.02744
10918.1	0.94385		10963.8	0.19122		10963.8	0.30138		10963.8	0.00574		10963.8	0.00791		10963.8	0.0334
10963.8	0.92666		11009.7	0.19487		11009.7	0.27648		11009.7	0.00556		11009.7	0.01091		11009.7	0.03059
11009.7	0.91188		11055.6	0.19504		11055.6	0.24887		11055.6	0.01085		11055.6	0.01317		11055.6	0.02909
11055.6	0.89841		11101.6	0.19746		11101.6	0.22952		11101.6	0.01076		11101.6	0.01462		11101.6	0.03054
11101.6	0.88403		11147.8	0.20282		11147.8	0.20744		11147.8	0.01141		11147.8	0.01525		11147.8	0.03024
11147.8	0.86021		11194	0.20757		11194	0.18931		11194	0.01156		11194	0.01375		11194	0.02509
11194	0.83807		11240.3	0.20706		11240.3	0.17913		11240.3	0.00926		11240.3	0.01167		11240.3	0.02511
11240.3	0.80974		11286.8	0.2072		11286.8	0.17331		11286.8	0.00868		11286.8	0.01009		11286.8	0.02433
11286.8	0.77472		11333.3	0.20909		11333.3	0.15814		11333.3	0.01012		11333.3	0.00983		11333.3	0.0281
11333.3	0.75023		11379.9	0.21354		11379.9	0.13742		11379.9	0.01389		11379.9	0.01116		11379.9	0.02622
11379.9	0.73122		11426.6	0.2154		11426.6	0.12467		11426.6	0.01231		11426.6	0.01061		11426.6	0.02385
11426.6	0.71431		11473.4	0.21729		11473.4	0.1194		11473.4	0.00851		11473.4	0.00799		11473.4	0.03101
11473.4	0.68657		11520.3	0.21835		11520.3	0.11152		11520.3	0.00841		11520.3	0.00669		11520.3	0.03117
11520.3	0.66122		11567.3	0.21843		11567.3	0.1055		11567.3	0.0112		11567.3	0.0044		11567.3	0.02286
11567.3	0.63585		11614.4	0.22321		11614.4	0.1012		11614.4	0.01345		11614.4	0.0061		11614.4	0.01493
11614.4	0.61167		11661.6	0.22502		11661.6	0.09039		11661.6	0.0164		11661.6	0.00723		11661.6	0.01679
11661.6	0.59634		11708.8	0.22556		11708.8	0.08113		11708.8	0.01784		11708.8	0.00976		11708.8	0.02414
11708.8	0.58436		11756.2	0.22684		11756.2	0.07449		11756.2	0.01565		11756.2	0.01148		11756.2	0.02619
11756.2	0.57082		11803.7	0.23047		11803.7	0.07626		11803.7	0.015		11803.7	0.01031		11803.7	0.02662
11803.7	0.55298		11851.3	0.23211		11851.3	0.07166		11851.3	0.01729		11851.3	0.00993		11851.3	0.02399
11851.3	0.53223		11898.9	0.23059		11898.9	0.06369		11898.9	0.01704		11898.9	0.00923		11898.9	0.02516
11898.9	0.51593		11946.7	0.2277		11946.7	0.05816		11946.7	0.02058		11946.7	0.00663		11946.7	0.02682
11946.7	0.5008		11994.5	0.22436		11994.5	0.05575		11994.5	0.02119		11994.5	0.00681		11994.5	0.0296
11994.5	0.48717		12042.5	0.22036		12042.5	0.05812		12042.5	0.01972		12042.5	0.00898		12042.5	0.03112
12042.5	0.47906		12090.5	0.21403		12090.5	0.05508		12090.5	0.01689		12090.5	0.00967		12090.5	0.0284
12090.5	0.47517		12138.7	0.20647		12138.7	0.06078		12138.7	0.01354		12138.7	0.01047		12138.7	0.0276
12138.7	0.46741		12186.9	0.20059		12186.9	0.06126		12186.9	0.01428		12186.9	0.00869		12186.9	0.02734
12186.9	0.46104		12235.3	0.19293		12235.3	0.05982		12235.3	0.01317		12235.3	0.00687		12235.3	0.02443
12235.3	0.45584		12283.7	0.18521		12283.7	0.05642		12283.7	0.0118		12283.7	0.00715		12283.7	0.02291
12283.7	0.44587		12332.2	0.17656		12332.2	0.05373		12332.2	0.0121		12332.2	0.00703		12332.2	0.02177
12332.2	0.43521		12380.8	0.16926		12380.8	0.05307		12380.8	0.00975		12380.8	0.00699		12380.8	0.02737
12380.8	0.43209		12429.5	0.15911		12429.5	0.05692		12429.5	0.00984		12429.5	0.00451		12429.5	0.03361
12429.5	0.42923		12478.4	0.1498		12478.4	0.05981		12478.4	0.01293		12478.4	0.00662		12478.4	0.0333
12478.4	0.42795		12527.3	0.14158		12527.3	0.06285		12527.3	0.0161		12527.3	0.0079		12527.3	0.03222
12527.3	0.42229		12576.3	0.13159		12576.3	0.05804		12576.3	0.01457		12576.3	0.00815		12576.3	0.03154
12576.3	0.42448		12625.4	0.12047		12625.4	0.05385		12625.4	0.01233		12625.4	0.00675		12625.4	0.02535
12625.4	0.42646		12674.6	0.11121		12674.6	0.05752		12674.6	0.01271		12674.6	0.00738		12674.6	0.02247
12674.6	0.42576		12723.9	0.10229		12723.9	0.05615		12723.9	0.01301		12723.9	0.00689		12723.9	0.02521
12723.9	0.41772		12773.2	0.09447		12773.2	0.05756		12773.2	0.01235		12773.2	0.00809		12773.2	0.02991
12773.2	0.41573		12822.7	0.0861		12822.7	0.05953		12822.7	0.01316		12822.7	0.00898		12822.7	0.02791
12822.7	0.41411		12872.3	0.07929		12872.3	0.0599		12872.3	0.01168		12872.3	0.00787		12872.3	0.01986
12872.3	0.41408		12922	0.07346		12922	0.06224		12922	0.01505		12922	0.00696		12922	0.01799
12922	0.41412		12971.8	0.06878		12971.8	0.05815		12971.8	0.0177		12971.8	0.00541		12971.8	0.02381
12971.8	0.41145		13021.6	0.06122		13021.6	0.05698		13021.6	0.01625		13021.6	0.0059		13021.6	0.03046
13021.6	0.41187		13071.6	0.05457		13071.6	0.0586		13071.6	0.01693		13071.6	0.00787		13071.6	0.0288
13071.6	0.41246		13121.6	0.04955		13121.6	0.06777		13121.6	0.01377		13121.6	0.00672		13121.6	0.03044
13121.6	0.41397		13171.8	0.04588		13171.8	0.07071		13171.8	0.01247		13171.8	0.00233		13171.8	0.03028
13171.8	0.42078		13222	0.04267		13222	0.06859		13222	0.01116		13222	0.00191		13222	0.02624
13222	0.42729		13272.4	0.03907		13272.4	0.06456		13272.4	0.00938		13272.4	0.00331		13272.4	0.02374
13272.4	0.43368		13322.8	0.03647		13322.8	0.06326		13322.8	0.01042		13322.8	0.00295		13322.8	0.0237
13322.8	0.43819		13373.4	0.03404		13373.4	0.06375		13373.4	0.01205		13373.4	0.00314		13373.4	0.02114
13373.4	0.44289		13424	0.0322		13424	0.06866		13424	0.01339		13424	0.00294		13424	0.02278
13424	0.44994		13474.7	0.03017		13474.7	0.07534		13474.7	0.01066		13474.7	0.00581		13474.7	0.0203
13474.7	0.45554		13525.5	0.02901		13525.5	0.08391		13525.5	0.01077		13525.5	0.00801		13525.5	0.0207
13525.5	0.45708		13576.5	0.02782		13576.5	0.07382		13576.5	0.01336		13576.5	0.00838		13576.5	0.02355
13576.5	0.46271		13627.5	0.02564		13627.5	0.0606		13627.5	0.0175		13627.5	0.00751		13627.5	0.02529
13627.5	0.46776		13678.6	0.02318		13678.6	0.05652		13678.6	0.01572		13678.6	0.00629		13678.6	0.02215
13678.6	0.47051		13729.8	0.02247		13729.8	0.05889		13729.8	0.01527		13729.8	0.00552		13729.8	0.02296
13729.8	0.47289		13781.1	0.02185		13781.1	0.07038		13781.1	0.01332		13781.1	0.00746		13781.1	0.02432
13781.1	0.47737		13832.5	0.02193		13832.5	0.07296		13832.5	0.01318		13832.5	0.00901		13832.5	0.02681
13832.5	0.48048		13884	0.02187		13884	0.07374		13884	0.01513		13884	0.00781		13884	0.02258
13884	0.48485		13935.5	0.0215		13935.5	0.07568		13935.5	0.01577		13935.5	0.00547		13935.5	0.02297
13935.5	0.48863		13987.2	0.02036		13987.2	0.07186		13987.2	0.01326		13987.2	0.0063		13987.2	0.02574
13987.2	0.48778		14039	0.02161		14039	0.07499		14039	0.01284		14039	0.00937		14039	0.03179
14039	0.48434		14090.9	0.02313		14090.9	0.07585		14090.9	0.0113		14090.9	0.00837		14090.9	0.03057
14090.9	0.4846		14142.9	0.02292		14142.9	0.07085		14142.9	0.01105		14142.9	0.0059		14142.9	0.0238
14142.9	0.48003		14194.9	0.02195		14194.9	0.07277		14194.9	0.0096		14194.9	0.00429		14194.9	0.02739
14194.9	0.47885		14247.1	0.02086		14247.1	0.07439		14247.1	0.01109		14247.1	0.00304		14247.1	0.02789
14247.1	0.47607		14299.3	0.02082		14299.3	0.07693		14299.3	0.00707		14299.3	0.00423		14299.3	0.031
14299.3	0.46884		14351.7	0.02129		14351.7	0.0752		14351.7	0.00618		14351.7	0.00729		14351.7	0.03523
14351.7	0.46559		14404.1	0.02226		14404.1	0.07268		14404.1	0.00595		14404.1	0.00762		14404.1	0.0316
14404.1	0.46107		14456.7	0.02245		14456.7	0.06235		14456.7	0.00567		14456.7	0.0074		14456.7	0.02764
14456.7	0.45645		14509.3	0.02305		14509.3	0.06132		14509.3	0.00565		14509.3	0.00525		14509.3	0.02896
14509.3	0.44983		14562	0.02378		14562	0.06009		14562	0.00433		14562	0.007		14562	0.02665
14562	0.44133		14614.9	0.02392		14614.9	0.05951		14614.9	0.00622		14614.9	0.00514		14614.9	0.02412
14614.9	0.43041		14667.8	0.0237		14667.8	0.06325		14667.8	0.00706		14667.8	0.00692		14667.8	0.02789
14667.8	0.41677		14720.8	0.02325		14720.8	0.05839		14720.8	0.00629		14720.8	0.00877		14720.8	0.02738
14720.8	0.40174		14774	0.02317		14774	0.0517		14774	0.0061		14774	0.01005		14774	0.02683
14774	0.3869		14827.2	0.02341		14827.2	0.04718		14827.2	0.00468		14827.2	0.01004		14827.2	0.02912
14827.2	0.3693		14880.5	0.02367		14880.5	0.04678		14880.5	0.00436		14880.5	0.00934		14880.5	0.02881
14880.5	0.35637		14933.9	0.02355		14933.9	0.04491		14933.9	0.00609		14933.9	0.00931		14933.9	0.02836
14933.9	0.34442		14987.4	0.02448		14987.4	0.04206		14987.4	0.00939		14987.4	0.01024		14987.4	0.0268
14987.4	0.32928		15041	0.02631		15041	0.04235		15041	0.00837		15041	0.00893		15041	0.02662
15041	0.31194		15094.7	0.02598		15094.7	0.04296		15094.7	0.00901		15094.7	0.00727		15094.7	0.02325
15094.7	0.29699		15148.5	0.0256		15148.5	0.04364		15148.5	0.00943		15148.5	0.00738		15148.5	0.02495
15148.5	0.27939		15202.3	0.02738		15202.3	0.03931		15202.3	0.00654		15202.3	0.00748		15202.3	0.02536
15202.3	0.26291		15256.3	0.02862		15256.3	0.03454		15256.3	0.00448		15256.3	0.0072		15256.3	0.02738
15256.3	0.24574		15310.4	0.02899		15310.4	0.03303		15310.4	0.00644		15310.4	0.00602		15310.4	0.02801
15310.4	0.23115		15364.6	0.02811		15364.6	0.0357		15364.6	0.00762		15364.6	0.00462		15364.6	0.03182
15364.6	0.21568		15418.8	0.02751		15418.8	0.0363		15418.8	0.00896		15418.8	0.00355		15418.8	0.03059
15418.8	0.20109		15473.2	0.02625		15473.2	0.03442		15473.2	0.00655		15473.2	0.00569		15473.2	0.02911
15473.2	0.18982		15527.6	0.02586		15527.6	0.03258		15527.6	0.00538		15527.6	0.00616		15527.6	0.02779
15527.6	0.17626		15582.2	0.02705		15582.2	0.03209		15582.2	0.00543		15582.2	0.00728		15582.2	0.03412
15582.2	0.16362		15636.8	0.02894		15636.8	0.03349		15636.8	0.0088		15636.8	0.0084		15636.8	0.03699
15636.8	0.15257		15691.6	0.02873		15691.6	0.03348		15691.6	0.01257		15691.6	0.00609		15691.6	0.02976
15691.6	0.14382		15746.4	0.02808		15746.4	0.03204		15746.4	0.01191		15746.4	0.0045		15746.4	0.02668
15746.4	0.13475		15801.4	0.02757		15801.4	0.02637		15801.4	0.01223		15801.4	0.0039		15801.4	0.0294
15801.4	0.12497		15856.4	0.02678		15856.4	0.0232		15856.4	0.01063		15856.4	0.0023		15856.4	0.0329
15856.4	0.11815		15911.5	0.02635		15911.5	0.02453		15911.5	0.00619		15911.5	0.000273347		15911.5	0.03067
15911.5	0.1124		15966.7	0.02673		15966.7	0.02385		15966.7	0.00534		15966.7	0.00312		15966.7	0.02196
15966.7	0.10864		16022.1	0.02637		16022.1	0.02666		16022.1	0.00529		16022.1	0.00451		16022.1	0.01866
16022.1	0.10465		16077.5	0.02541		16077.5	0.02909		16077.5	0.00569		16077.5	0.00581		16077.5	0.0209
16077.5	0.09949		16133	0.02407		16133	0.02492		16133	0.00544		16133	0.00548		16133	0.01721
16133	0.09778		16188.6	0.02244		16188.6	0.01638		16188.6	0.00614		16188.6	0.00606		16188.6	0.01942
16188.6	0.09801		16244.3	0.02056		16244.3	0.01247		16244.3	0.00569		16244.3	0.00742		16244.3	0.0234
16244.3	0.09855		16300.1	0.01985		16300.1	0.01178		16300.1	0.00289		16300.1	0.0076		16300.1	0.02019
16300.1	0.09657		16356	0.0189		16356	0.02054		16356	0.00548		16356	0.00764		16356	0.01976
16356	0.09383		16412	0.01758		16412	0.02113		16412	0.00682		16412	0.00527		16412	0.02028
16412	0.08901		16468	0.01725		16468	0.01622		16468	0.00958		16468	0.00528		16468	0.02575
16468	0.08853		16524.2	0.01597		16524.2	0.01479		16524.2	0.00851		16524.2	0.00563		16524.2	0.02797
16524.2	0.08662		16580.5	0.01438		16580.5	0.01971		16580.5	0.00675		16580.5	0.00639		16580.5	0.02326
16580.5	0.08463		16636.9	0.01246		16636.9	0.02477		16636.9	0.00588		16636.9	0.00616		16636.9	0.01786
16636.9	0.08441		16693.3	0.01198		16693.3	0.0246		16693.3	0.00656		16693.3	0.00643		16693.3	0.02071
16693.3	0.08445		16749.9	0.01041		16749.9	0.0232		16749.9	0.00766		16749.9	0.00641		16749.9	0.02086
16749.9	0.08479		16806.5	0.00934		16806.5	0.02262		16806.5	0.00919		16806.5	0.00841		16806.5	0.02226
16806.5	0.08462		16863.3	0.00916		16863.3	0.02174		16863.3	0.00853		16863.3	0.00982		16863.3	0.02611
16863.3	0.08512		16920.2	0.00964		16920.2	0.0214		16920.2	0.00809		16920.2	0.01095		16920.2	0.03298
16920.2	0.084		16977.1	0.0086		16977.1	0.01917		16977.1	0.00822		16977.1	0.00867		16977.1	0.03525
16977.1	0.08129		17034.1	0.00832		17034.1	0.02329		17034.1	0.00763		17034.1	0.00742		17034.1	0.03224
17034.1	0.08023		17091.3	0.00783		17091.3	0.02697		17091.3	0.00975		17091.3	0.00777		17091.3	0.029
17091.3	0.08297		17148.5	0.00754		17148.5	0.02743		17148.5	0.00954		17148.5	0.00636		17148.5	0.02628
17148.5	0.08515		17205.8	0.00746		17205.8	0.02222		17205.8	0.00704		17205.8	0.00556		17205.8	0.02938
17205.8	0.08663		17263.3	0.00703		17263.3	0.03092		17263.3	0.00618		17263.3	0.00698		17263.3	0.03049
17263.3	0.08559		17320.8	0.00694		17320.8	0.03171		17320.8	0.00951		17320.8	0.00808		17320.8	0.02716
17320.8	0.08419		17378.4	0.00651		17378.4	0.02913		17378.4	0.01074		17378.4	0.00919		17378.4	0.026
17378.4	0.08612		17436.1	0.00567		17436.1	0.02502		17436.1	0.01145		17436.1	0.00994		17436.1	0.02465
17436.1	0.08835		17493.9	0.00457		17493.9	0.02285		17493.9	0.01218		17493.9	0.01152		17493.9	0.02756
17493.9	0.08799		17551.8	0.00372		17551.8	0.02322		17551.8	0.00972		17551.8	0.00831		17551.8	0.03366
17551.8	0.08613		17609.8	0.00379		17609.8	0.02709		17609.8	0.00668		17609.8	0.00561		17609.8	0.0312
17609.8	0.08565		17667.9	0.00466		17667.9	0.03026		17667.9	0.00672		17667.9	0.00853		17667.9	0.03239
17667.9	0.08707		17726.1	0.00502		17726.1	0.03269		17726.1	0.00714		17726.1	0.0085		17726.1	0.03474
17726.1	0.08854		17784.4	0.00449		17784.4	0.03062		17784.4	0.00235		17784.4	0.0083		17784.4	0.03372
17784.4	0.08826		17842.7	0.00411		17842.7	0.02686		17842.7	0.00434		17842.7	0.00794		17842.7	0.03446
17842.7	0.08692		17901.2	0.00411		17901.2	0.02554		17901.2	0.00832		17901.2	0.00632		17901.2	0.0339
17901.2	0.08549		17959.8	0.00372		17959.8	0.02895		17959.8	0.0064		17959.8	0.00687		17959.8	0.03106
17959.8	0.08749		18018.5	0.0039		18018.5	0.0265		18018.5	0.00588		18018.5	0.00769		18018.5	0.02715
18018.5	0.08891		18077.2	0.00447		18077.2	0.02394		18077.2	0.01059		18077.2	0.00649		18077.2	0.02768
18077.2	0.08472		18136.1	0.0046		18136.1	0.02296		18136.1	0.01004		18136.1	0.0054		18136.1	0.03465
18136.1	0.081		18195	0.00442		18195	0.02589		18195	0.00973		18195	0.00657		18195	0.03723
18195	0.08032		18254.1	0.00376		18254.1	0.02464		18254.1	0.00653		18254.1	0.00797		18254.1	0.03815
18254.1	0.08007		18313.2	0.00397		18313.2	0.02228		18313.2	0.00607		18313.2	0.00929		18313.2	0.03281
18313.2	0.07719		18372.5	0.00453		18372.5	0.02495		18372.5	0.009		18372.5	0.00706		18372.5	0.02841
18372.5	0.07611		18431.8	0.0043		18431.8	0.02764		18431.8	0.00961		18431.8	0.00817		18431.8	0.02809
18431.8	0.0759		18491.2	0.00335		18491.2	0.02578		18491.2	0.00789		18491.2	0.00834		18491.2	0.03137
18491.2	0.07556		18550.8	0.00345		18550.8	0.02296		18550.8	0.00757		18550.8	0.00999		18550.8	0.03269
18550.8	0.07278		18610.4	0.00414		18610.4	0.02444		18610.4	0.00494		18610.4	0.00998		18610.4	0.03189
18610.4	0.06954		18670.1	0.00504		18670.1	0.02584		18670.1	0.00483		18670.1	0.01074		18670.1	0.03745
18670.1	0.06706		18729.9	0.00517		18729.9	0.02083		18729.9	0.00456		18729.9	0.00918		18729.9	0.04347
18729.9	0.06516		18789.8	0.00488		18789.8	0.01877		18789.8	0.00444		18789.8	0.0088		18789.8	0.03683
18789.8	0.06265		18849.8	0.00351		18849.8	0.02049		18849.8	0.00719		18849.8	0.00778		18849.8	0.0281
18849.8	0.05779		18909.9	0.00364		18909.9	0.0228		18909.9	0.00826		18909.9	0.0091		18909.9	0.02769
18909.9	0.05259		18970.1	0.00403		18970.1	0.02652		18970.1	0.00957		18970.1	0.01139		18970.1	0.03411
18970.1	0.05031		19030.4	0.00303		19030.4	0.02606		19030.4	0.00807		19030.4	0.01018		19030.4	0.03184
19030.4	0.04982		19090.8	0.00356		19090.8	0.02207		19090.8	0.00691		19090.8	0.00822		19090.8	0.03572
19090.8	0.04719		19151.3	0.00452		19151.3	0.0183		19151.3	0.00799		19151.3	0.00999		19151.3	0.03479
19151.3	0.04546		19211.9	0.00526		19211.9	0.01978		19211.9	0.01064		19211.9	0.01107		19211.9	0.03594
19211.9	0.04234		19272.5	0.00422		19272.5	0.01947		19272.5	0.01087		19272.5	0.01022		19272.5	0.03907
19272.5	0.03697		19333.3	0.00385		19333.3	0.02302		19333.3	0.01183		19333.3	0.01005		19333.3	0.03398
19333.3	0.03316		19394.2	0.00402		19394.2	0.02158		19394.2	0.01025		19394.2	0.01026		19394.2	0.03032
19394.2	0.02977		19455.1	0.0034		19455.1	0.01442		19455.1	0.00673		19455.1	0.00769		19455.1	0.03202
19455.1	0.02773		19516.2	0.00377		19516.2	0.01768		19516.2	0.00751		19516.2	0.00831		19516.2	0.03401
19516.2	0.0273		19577.3	0.00345		19577.3	0.01999		19577.3	0.01074		19577.3	0.0079		19577.3	0.03866
19577.3	0.02636		19638.6	0.0032		19638.6	0.02289		19638.6	0.00986		19638.6	0.00839		19638.6	0.03805
19638.6	0.02375		19700	0.00348		19700	0.02174		19700	0.00876		19700	0.00639		19700	0.04242
19700	0.02093		19761.4	0.00392		19761.4	0.01905		19761.4	0.00902		19761.4	0.00501		19761.4	0.04266
19761.4	0.02021		19822.9	0.00358		19822.9	0.02005		19822.9	0.00906		19822.9	0.00709		19822.9	0.04158
19822.9	0.01875		19884.5	0.00408		19884.5	0.02448		19884.5	0.01022		19884.5	0.00803		19884.5	0.0404
19884.5	0.01816		19946.3	0.00454		19946.3	0.02207		19946.3	0.00837		19946.3	0.00784		19946.3	0.03897
19946.3	0.01657		20008.1	0.00427		20008.1	0.02389		20008.1	0.00731		20008.1	0.00944		20008.1	0.03806
20008.1	0.01545		20070	0.00397		20070	0.02503		20070	0.00783		20070	0.0107		20070	0.03768
20070	0.01589		20132	0.00287		20132	0.02041		20132	0.00787		20132	0.01003		20132	0.0416
20132	0.01619		20194.2	0.0034		20194.2	0.02213		20194.2	0.00645		20194.2	0.01034		20194.2	0.04373
20194.2	0.01511		20256.3	0.00363		20256.3	0.0236		20256.3	0.00794		20256.3	0.00993		20256.3	0.04127
20256.3	0.01486		20318.7	0.00416		20318.7	0.02388		20318.7	0.01041		20318.7	0.00811		20318.7	0.04357
20318.7	0.01554		20381	0.00371		20381	0.02167		20381	0.00917		20381	0.00848		20381	0.04723
20381	0.01507		20443.5	0.0041		20443.5	0.0199		20443.5	0.00607		20443.5	0.01018		20443.5	0.05109
20443.5	0.01525		20506.1	0.00361		20506.1	0.02189		20506.1	0.0045		20506.1	0.00914		20506.1	0.05259
20506.1	0.01526		20568.8	0.00392		20568.8	0.02493		20568.8	0.00662		20568.8	0.00795		20568.8	0.05112
20568.8	0.01438		20631.6	0.00296		20631.6	0.02468		20631.6	0.00819		20631.6	0.00807		20631.6	0.05088
20631.6	0.014		20694.5	0.00269		20694.5	0.02182		20694.5	0.00783		20694.5	0.0088		20694.5	0.04344
20694.5	0.01403		20757.4	0.00305		20757.4	0.02316		20757.4	0.00505		20757.4	0.0075		20757.4	0.04248
20757.4	0.01307		20820.5	0.00299		20820.5	0.01962		20820.5	0.003		20820.5	0.00648		20820.5	0.04351
20820.5	0.01293		20883.7	0.00295		20883.7	0.02028		20883.7	0.00419		20883.7	0.00644		20883.7	0.04441
20883.7	0.01169		20946.9	0.00232		20946.9	0.01772		20946.9	0.00861		20946.9	0.00905		20946.9	0.04799
20946.9	0.01152		21010.3	0.00241		21010.3	0.02132		21010.3	0.01015		21010.3	0.00992		21010.3	0.05107
21010.3	0.01182		21073.7	0.00278		21073.7	0.0252		21073.7	0.01009		21073.7	0.00974		21073.7	0.0539
21073.7	0.01236		21137.3	0.00318		21137.3	0.02112		21137.3	0.00928		21137.3	0.00924		21137.3	0.05006
21137.3	0.0129		21200.9	0.00313		21200.9	0.01628		21200.9	0.00803		21200.9	0.00929		21200.9	0.04915
21200.9	0.01287		21264.7	0.00348		21264.7	0.01687		21264.7	0.00774		21264.7	0.00772		21264.7	0.05246
21264.7	0.01257		21328.5	0.0039		21328.5	0.01919		21328.5	0.00676		21328.5	0.00795		21328.5	0.05481
21328.5	0.01273		21392.4	0.00387		21392.4	0.02037		21392.4	0.00758		21392.4	0.0083		21392.4	0.04819
21392.4	0.01245		21456.4	0.00344		21456.4	0.01676		21456.4	0.00728		21456.4	0.00901		21456.4	0.04499
21456.4	0.01201		21520.5	0.00297		21520.5	0.01575		21520.5	0.00486		21520.5	0.01072		21520.5	0.0493
21520.5	0.01206		21584.8	0.00302		21584.8	0.01936		21584.8	0.00336		21584.8	0.00889		21584.8	0.0599
21584.8	0.01139		21649.1	0.0027		21649.1	0.02204		21649.1	0.00543		21649.1	0.0077		21649.1	0.06492
21649.1	0.01173		21713.5	0.00302		21713.5	0.01584		21713.5	0.00415		21713.5	0.00813		21713.5	0.06257
21713.5	0.01143		21778	0.00332		21778	0.01676		21778	0.00253		21778	0.01056		21778	0.06511
21778	0.01228		21842.6	0.00325		21842.6	0.02411		21842.6	0.00513		21842.6	0.01054		21842.6	0.06716
21842.6	0.01315		21907.3	0.00274		21907.3	0.0265		21907.3	0.00985		21907.3	0.00873		21907.3	0.06336
21907.3	0.01301		21972.1	0.00265		21972.1	0.02268		21972.1	0.01042		21972.1	0.00814		21972.1	0.06054
21972.1	0.01341		22037	0.0028		22037	0.02653		22037	0.00834		22037	0.00922		22037	0.06333
22037	0.01352		22101.9	0.00237		22101.9	0.02438		22101.9	0.00639		22101.9	0.01197		22101.9	0.06681
22101.9	0.01359		22167	0.0029		22167	0.02477		22167	0.00748		22167	0.01143		22167	0.0717
22167	0.01222		22232.2	0.00279		22232.2	0.02306		22232.2	0.00889		22232.2	0.00988		22232.2	0.0692
22232.2	0.01169		22297.5	0.0026		22297.5	0.02237		22297.5	0.00775		22297.5	0.00975		22297.5	0.06757
22297.5	0.01167		22362.8	0.00353		22362.8	0.02149		22362.8	0.008		22362.8	0.01074		22362.8	0.0652
22362.8	0.01143		22428.3	0.00365		22428.3	0.01601		22428.3	0.00991		22428.3	0.01097		22428.3	0.06265
22428.3	0.01221		22493.8	0.00316		22493.8	0.01839		22493.8	0.01075		22493.8	0.01163		22493.8	0.06154
22493.8	0.01263		22559.5	0.00211		22559.5	0.02185		22559.5	0.00897		22559.5	0.01146		22559.5	0.0626
22559.5	0.0127		22625.2	0.0016		22625.2	0.01822		22625.2	0.00637		22625.2	0.01131		22625.2	0.0639
22625.2	0.01218		22691.1	0.00214		22691.1	0.01397		22691.1	0.00361		22691.1	0.01057		22691.1	0.06477
22691.1	0.01187		22757	0.0032		22757	0.01601		22757	0.00422		22757	0.00885		22757	0.06953
22757	0.01139		22823	0.00346		22823	0.02051		22823	0.00756		22823	0.01147		22823	0.07763
22823	0.01		22889.2	0.00333		22889.2	0.01888		22889.2	0.00482		22889.2	0.01413		22889.2	0.07654
22889.2	0.00812		22955.4	0.00402		22955.4	0.01717		22955.4	0.00423		22955.4	0.01353		22955.4	0.07417
22955.4	0.00754		23021.7	0.00462		23021.7	0.01949		23021.7	0.00362		23021.7	0.01303		23021.7	0.07325
23021.7	0.00841		23088.1	0.00392		23088.1	0.02195		23088.1	0.00591		23088.1	0.01267		23088.1	0.07524
23088.1	0.00879		23154.6	0.0027		23154.6	0.02369		23154.6	0.00616		23154.6	0.01504		23154.6	0.07932
23154.6	0.00956		23221.2	0.00225		23221.2	0.02147		23221.2	0.00816		23221.2	0.01647		23221.2	0.08029
23221.2	0.00977		23287.9	0.00223		23287.9	0.01834		23287.9	0.00909		23287.9	0.01684		23287.9	0.07276
23287.9	0.00985		23354.7	0.00306		23354.7	0.01939		23354.7	0.00785		23354.7	0.01679		23354.7	0.06804
23354.7	0.00917		23421.6	0.00271		23421.6	0.02179		23421.6	0.00686		23421.6	0.01326		23421.6	0.07206
23421.6	0.00787		23488.6	0.00281		23488.6	0.01984		23488.6	0.00529		23488.6	0.01249		23488.6	0.08005
23488.6	0.00613		23555.7	0.00278		23555.7	0.02069		23555.7	0.00335		23555.7	0.01553		23555.7	0.08064
23555.7	0.0065		23622.9	0.00356		23622.9	0.0199		23622.9	0.00326		23622.9	0.01675		23622.9	0.07918
23622.9	0.00718		23690.2	0.00358		23690.2	0.01936		23690.2	0.00528		23690.2	0.01482		23690.2	0.07824
23690.2	0.00794		23757.5	0.00351		23757.5	0.02241		23757.5	0.00792		23757.5	0.01301		23757.5	0.08631
23757.5	0.00688		23825	0.00265		23825	0.02532		23825	0.00902		23825	0.01162		23825	0.08276
23825	0.00655		23892.5	0.00268		23892.5	0.0247		23892.5	0.01078		23892.5	0.01459		23892.5	0.07604
23892.5	0.00735		23960.2	0.00274		23960.2	0.01876		23960.2	0.01258		23960.2	0.01561		23960.2	0.07583
23960.2	0.00732		24028	0.00334		24028	0.01379		24028	0.01212		24028	0.01654		24028	0.08046
24028	0.00707		24095.8	0.00403		24095.8	0.01346		24095.8	0.00788		24095.8	0.01748		24095.8	0.08437
24095.8	0.00685		24163.8	0.00392		24163.8	0.01278		24163.8	0.00278		24163.8	0.01778		24163.8	0.08698
24163.8	0.00735		24231.8	0.00321		24231.8	0.01432		24231.8	0.0025		24231.8	0.01799		24231.8	0.08667
24231.8	0.00713		24299.9	0.00292		24299.9	0.01596		24299.9	0.00779		24299.9	0.01779		24299.9	0.08723
24299.9	0.0062		24368.2	0.00328		24368.2	0.01864		24368.2	0.00999		24368.2	0.01918		24368.2	0.08648
24368.2	0.00628		24436.5	0.00394		24436.5	0.02292		24436.5	0.00867		24436.5	0.02136		24436.5	0.08571
24436.5	0.00554		24504.9	0.00347		24504.9	0.02459		24504.9	0.00837		24504.9	0.02092		24504.9	0.08598
24504.9	0.00584		24573.5	0.00313		24573.5	0.02164		24573.5	0.0073		24573.5	0.01871		24573.5	0.0832
24573.5	0.00628		24642.1	0.00325		24642.1	0.01938		24642.1	0.00674		24642.1	0.01787		24642.1	0.08054
24642.1	0.00602		24710.8	0.00275		24710.8	0.01836		24710.8	0.00886		24710.8	0.01885		24710.8	0.08042
24710.8	0.00625		24779.6	0.00283		24779.6	0.01903		24779.6	0.00758		24779.6	0.01841		24779.6	0.08173
24779.6	0.00537		24848.5	0.00317		24848.5	0.02251		24848.5	0.00641		24848.5	0.01675		24848.5	0.07693
24848.5	0.00456		24917.5	0.00299		24917.5	0.02354		24917.5	0.0078		24917.5	0.01459		24917.5	0.08012
24917.5	0.00478		24986.6	0.00276		24986.6	0.02483		24986.6	0.00783		24986.6	0.01448		24986.6	0.08751
24986.6	0.00586		25055.8	0.00273		25055.8	0.02285		25055.8	0.00631		25055.8	0.01476		25055.8	0.09309
25055.8	0.00683		25125	0.00253		25125	0.01437		25125	0.00695		25125	0.01696		25125	0.09109
25125	0.00757		25194.4	0.00323		25194.4	0.01286		25194.4	0.00934		25194.4	0.01793		25194.4	0.09066
25194.4	0.00697		25263.9	0.00358		25263.9	0.01287		25263.9	0.00927		25263.9	0.01751		25263.9	0.09406
25263.9	0.00641		25333.5	0.0026		25333.5	0.0192		25333.5	0.00741		25333.5	0.01765		25333.5	0.09041
25333.5	0.00627		25403.1	0.00225		25403.1	0.0252		25403.1	0.00683		25403.1	0.01682		25403.1	0.08887
25403.1	0.0069		25472.9	0.00327		25472.9	0.02378		25472.9	0.00942		25472.9	0.01817		25472.9	0.09098
25472.9	0.00744		25542.8	0.00328		25542.8	0.02187		25542.8	0.01231		25542.8	0.01779		25542.8	0.08323
25542.8	0.00666		25612.7	0.00296		25612.7	0.02238		25612.7	0.01193		25612.7	0.0173		25612.7	0.07946
25612.7	0.00566		25682.8	0.00276		25682.8	0.02056		25682.8	0.01157		25682.8	0.01886		25682.8	0.0813
25682.8	0.00513		25752.9	0.00287		25752.9	0.01916		25752.9	0.01292		25752.9	0.0193		25752.9	0.09014
25752.9	0.00577		25823.2	0.00296		25823.2	0.02053		25823.2	0.01101		25823.2	0.01931		25823.2	0.09503
25823.2	0.00596		25893.5	0.00296		25893.5	0.01721		25893.5	0.00766		25893.5	0.02001		25893.5	0.09292
25893.5	0.00564		25963.9	0.00234		25963.9	0.01698		25963.9	0.00984		25963.9	0.01913		25963.9	0.09168
25963.9	0.00577		26034.5	0.00234		26034.5	0.01956		26034.5	0.01063		26034.5	0.01699		26034.5	0.08766
26034.5	0.00547		26105.1	0.00251		26105.1	0.02172		26105.1	0.01171		26105.1	0.01679		26105.1	0.08446
26105.1	0.00515		26175.8	0.00327		26175.8	0.01656		26175.8	0.00943		26175.8	0.01805		26175.8	0.09073
26175.8	0.00482		26246.6	0.0036		26246.6	0.01591		26246.6	0.00831		26246.6	0.0179		26246.6	0.0859
26246.6	0.00471		26317.5	0.00368		26317.5	0.01704		26317.5	0.00749		26317.5	0.01609		26317.5	0.08519
26317.5	0.00521		26388.5	0.00359		26388.5	0.01948		26388.5	0.00736		26388.5	0.01823		26388.5	0.08263
26388.5	0.00505		26459.6	0.00274		26459.6	0.01989		26459.6	0.00917		26459.6	0.0198		26459.6	0.08541
26459.6	0.00436		26530.8	0.00197		26530.8	0.019		26530.8	0.00891		26530.8	0.01931		26530.8	0.0893
26530.8	0.00473		26602.1	0.00213		26602.1	0.01631		26602.1	0.00848		26602.1	0.01778		26602.1	0.08918
26602.1	0.00503		26673.5	0.00234		26673.5	0.01852		26673.5	0.00684		26673.5	0.01839		26673.5	0.08365
26673.5	0.0067		26745	0.00215		26745	0.01995		26745	0.00933		26745	0.02019		26745	0.08225
26745	0.00701		26816.6	0.00276		26816.6	0.01772		26816.6	0.0124		26816.6	0.01925		26816.6	0.08563
26816.6	0.00662		26888.3	0.00399		26888.3	0.01826		26888.3	0.0129		26888.3	0.01645		26888.3	0.08779
26888.3	0.00629		26960	0.00438		26960	0.01819		26960	0.01273		26960	0.0149		26960	0.09784
26960	0.00648		27031.9	0.00346		27031.9	0.0206		27031.9	0.01337		27031.9	0.01553		27031.9	0.09951
27031.9	0.00591		27103.9	0.00331		27103.9	0.01913		27103.9	0.01321		27103.9	0.01703		27103.9	0.09419
27103.9	0.00522		27175.9	0.00346		27175.9	0.02302		27175.9	0.01199		27175.9	0.01668		27175.9	0.09087
27175.9	0.00462		27248.1	0.00347		27248.1	0.0258		27248.1	0.01143		27248.1	0.01706		27248.1	0.08827
27248.1	0.00434		27320.3	0.00333		27320.3	0.02584		27320.3	0.00931		27320.3	0.0207		27320.3	0.09062
27320.3	0.0049		27392.7	0.00333		27392.7	0.025		27392.7	0.00922		27392.7	0.02156		27392.7	0.08935
27392.7	0.00516		27465.1	0.00269		27465.1	0.02487		27465.1	0.00658		27465.1	0.01882		27465.1	0.08803
27465.1	0.00588		27537.7	0.00264		27537.7	0.02144		27537.7	0.00716		27537.7	0.01727		27537.7	0.09628
27537.7	0.00643		27610.3	0.00244		27610.3	0.02053		27610.3	0.01058		27610.3	0.0161		27610.3	0.09838
27610.3	0.00704		27683	0.00244		27683	0.01729		27683	0.01082		27683	0.01537		27683	0.0913
27683	0.00649		27755.8	0.00204		27755.8	0.01897		27755.8	0.00993		27755.8	0.01629		27755.8	0.09375
27755.8	0.00612		27828.8	0.00253		27828.8	0.0179		27828.8	0.00757		27828.8	0.01587		27828.8	0.09537
27828.8	0.00556		27901.8	0.00277		27901.8	0.0182		27901.8	0.00702		27901.8	0.0133		27901.8	0.09327
27901.8	0.00611		27974.9	0.00261		27974.9	0.01714		27974.9	0.00994		27974.9	0.0133		27974.9	0.09205
27974.9	0.00671		28048.1	0.00275		28048.1	0.01361		28048.1	0.00988		28048.1	0.01566		28048.1	0.09197
28048.1	0.00717		28121.4	0.00278		28121.4	0.01477		28121.4	0.0126		28121.4	0.02111		28121.4	0.09578
28121.4	0.00708		28194.8	0.00274		28194.8	0.02081		28194.8	0.01336		28194.8	0.02468		28194.8	0.09897
28194.8	0.00618		28268.3	0.0031		28268.3	0.02316		28268.3	0.01497		28268.3	0.02216		28268.3	0.09885
28268.3	0.0061		28341.9	0.00342		28341.9	0.02291		28341.9	0.01467		28341.9	0.0192		28341.9	0.09371
28341.9	0.00691		28415.6	0.00301		28415.6	0.02081		28415.6	0.01277		28415.6	0.01718		28415.6	0.09279
28415.6	0.00642		28489.3	0.00307		28489.3	0.01994		28489.3	0.00892		28489.3	0.01916		28489.3	0.09319
28489.3	0.00653		28563.2	0.00247		28563.2	0.01841		28563.2	0.00878		28563.2	0.02191		28563.2	0.08904
28563.2	0.00685		28637.2	0.00218		28637.2	0.01925		28637.2	0.01086		28637.2	0.02115		28637.2	0.08886
28637.2	0.00706		28711.3	0.00208		28711.3	0.01815		28711.3	0.01146		28711.3	0.01958		28711.3	0.09092
28711.3	0.00706		28785.4	0.00278		28785.4	0.01812		28785.4	0.0085		28785.4	0.01851		28785.4	0.09822
28785.4	0.00649		28859.7	0.00282		28859.7	0.01887		28859.7	0.00858		28859.7	0.01812		28859.7	0.09704
28859.7	0.00644		28934	0.00299		28934	0.01553		28934	0.01023		28934	0.01836		28934	0.09343
28934	0.00653		29008.5	0.00313		29008.5	0.01192		29008.5	0.0121		29008.5	0.01904		29008.5	0.09222
29008.5	0.00669		29083	0.00358		29083	0.01403		29083	0.01254		29083	0.019		29083	0.0995
29083	0.00688		29157.7	0.00328		29157.7	0.01818		29157.7	0.01169		29157.7	0.01822		29157.7	0.1028
29157.7	0.0062		29232.4	0.00253		29232.4	0.01939		29232.4	0.01032		29232.4	0.01596		29232.4	0.10421
29232.4	0.00544		29307.2	0.00233		29307.2	0.01613		29307.2	0.01269		29307.2	0.01721		29307.2	0.10616
29307.2	0.00521		29382.2	0.00298		29382.2	0.01349		29382.2	0.01413		29382.2	0.01908		29382.2	0.10874
29382.2	0.00456		29457.2	0.00302		29457.2	0.01575		29457.2	0.01293		29457.2	0.01863		29457.2	0.10964
29457.2	0.00463		29532.3	0.00265		29532.3	0.01518		29532.3	0.01043		29532.3	0.01758		29532.3	0.11106
29532.3	0.00526		29607.5	0.00233		29607.5	0.00961		29607.5	0.01067		29607.5	0.01753		29607.5	0.10785
29607.5	0.00622		29682.8	0.00232		29682.8	0.01174		29682.8	0.01105		29682.8	0.01816		29682.8	0.10957
29682.8	0.00577		29758.3	0.00261		29758.3	0.0188		29758.3	0.00942		29758.3	0.01948		29758.3	0.11114
29758.3	0.00571		29833.8	0.00277		29833.8	0.0218		29833.8	0.00746		29833.8	0.02034		29833.8	0.11146
29833.8	0.0063		29909.4	0.00237		29909.4	0.01866		29909.4	0.00902		29909.4	0.01929		29909.4	0.10746
29909.4	0.00588		29985	0.00298		29985	0.01979		29985	0.01104		29985	0.01975		29985	0.10739
29985	0.00656		30060.8	0.00325		30060.8	0.0221		30060.8	0.01508		30060.8	0.01939		30060.8	0.10782
30060.8	0.00564		30136.7	0.00292		30136.7	0.02287		30136.7	0.0157		30136.7	0.0197		30136.7	0.10983
30136.7	0.00519		30212.7	0.00265		30212.7	0.01884		30212.7	0.01277		30212.7	0.01921		30212.7	0.11477
30212.7	0.00604		30288.8	0.00269		30288.8	0.01758		30288.8	0.00896		30288.8	0.02019		30288.8	0.11752
30288.8	0.00615		30365	0.00295		30365	0.01646		30365	0.00812		30365	0.02125		30365	0.11343
30365	0.00553		30441.2	0.00323		30441.2	0.01861		30441.2	0.01019		30441.2	0.02115		30441.2	0.11613
30441.2	0.00444		30517.6	0.00286		30517.6	0.0215		30517.6	0.01258		30517.6	0.02043		30517.6	0.12331
30517.6	0.00456		30594	0.003		30594	0.02019		30594	0.01305		30594	0.02171		30594	0.12409
30594	0.00509		30670.6	0.00236		30670.6	0.01644		30670.6	0.01055		30670.6	0.02268		30670.6	0.12388
30670.6	0.00524		30747.3	0.00248		30747.3	0.01252		30747.3	0.01112		30747.3	0.02343		30747.3	0.1281
30747.3	0.00493		30824	0.00223		30824	0.01599		30824	0.01009		30824	0.02186		30824	0.12801
30824	0.00568		30900.8	0.003		30900.8	0.02189		30900.8	0.00971		30900.8	0.01951		30900.8	0.12784
30900.8	0.00662		30977.8	0.00318		30977.8	0.02415		30977.8	0.01217		30977.8	0.01978		30977.8	0.12885
30977.8	0.0065		31054.8	0.00298		31054.8	0.02424		31054.8	0.01322		31054.8	0.01948		31054.8	0.1291
31054.8	0.00574		31132	0.00333		31132	0.01961		31132	0.0158		31132	0.01946		31132	0.12666
31132	0.00461		31209.2	0.0028		31209.2	0.019		31209.2	0.01402		31209.2	0.01633		31209.2	0.12709
31209.2	0.00523		31286.5	0.00271		31286.5	0.02277		31286.5	0.01182		31286.5	0.0168		31286.5	0.13422
31286.5	0.00498		31363.9	0.00318		31363.9	0.01916		31363.9	0.00814		31363.9	0.01682		31363.9	0.13384
31363.9	0.00526		31441.4	0.0025		31441.4	0.01291		31441.4	0.00723		31441.4	0.01703		31441.4	0.13319
31441.4	0.00522		31519	0.0024		31519	0.01196		31519	0.00638		31519	0.01793		31519	0.12696
31519	0.00472		31596.7	0.00267		31596.7	0.01637		31596.7	0.00717		31596.7	0.01646		31596.7	0.12217
31596.7	0.00524		31674.5	0.00282		31674.5	0.01531		31674.5	0.0079		31674.5	0.0154		31674.5	0.12281
31674.5	0.006		31752.4	0.00296		31752.4	0.01437		31752.4	0.00853		31752.4	0.01726		31752.4	0.12124
31752.4	0.0061		31830.4	0.00358		31830.4	0.01695		31830.4	0.0092		31830.4	0.01607		31830.4	0.11863
31830.4	0.00571		31908.5	0.00362		31908.5	0.01902		31908.5	0.00953		31908.5	0.01518		31908.5	0.12413
31908.5	0.00532		31986.7	0.00309		31986.7	0.0174		31986.7	0.01043		31986.7	0.01665		31986.7	0.13189
31986.7	0.0057		32065	0.00274		32065	0.01812		32065	0.01082		32065	0.01761		32065	0.12701
32065	0.00567		32143.3	0.00377		32143.3	0.01405		32143.3	0.00954		32143.3	0.01899		32143.3	0.12187
32143.3	0.00576		32221.8	0.00423		32221.8	0.01621		32221.8	0.00788		32221.8	0.01985		32221.8	0.12614
32221.8	0.00561		32300.4	0.0035		32300.4	0.02242		32300.4	0.00913		32300.4	0.02037		32300.4	0.12529
32300.4	0.00647		32379	0.00305		32379	0.02634		32379	0.00903		32379	0.02142		32379	0.12672
32379	0.00734		32457.8	0.00229		32457.8	0.02578		32457.8	0.01044		32457.8	0.01975		32457.8	0.12838
32457.8	0.00738		32536.6	0.00184		32536.6	0.02411		32536.6	0.01177		32536.6	0.01836		32536.6	0.12649
32536.6	0.00646		32615.6	0.00246		32615.6	0.01754		32615.6	0.01286		32615.6	0.01861		32615.6	0.12474
32615.6	0.00567		32694.6	0.00312		32694.6	0.01414		32694.6	0.01207		32694.6	0.01862		32694.6	0.12016
32694.6	0.00525		32773.8	0.0031		32773.8	0.01332		32773.8	0.01075		32773.8	0.01643		32773.8	0.1169
32773.8	0.0054		32853	0.00345		32853	0.01098		32853	0.01107		32853	0.01584		32853	0.11686
32853	0.0059		32932.3	0.00317		32932.3	0.00964		32932.3	0.01002		32932.3	0.01749		32932.3	0.11274
32932.3	0.00556		33011.8	0.00311		33011.8	0.01284		33011.8	0.00939		33011.8	0.0175		33011.8	0.11645
33011.8	0.00462		33091.3	0.00343		33091.3	0.0164		33091.3	0.00968		33091.3	0.01673		33091.3	0.12263
33091.3	0.00492		33170.9	0.00305		33170.9	0.01948		33170.9	0.01084		33170.9	0.01684		33170.9	0.12154
33170.9	0.0055		33250.6	0.00368		33250.6	0.02257		33250.6	0.00876		33250.6	0.01597		33250.6	0.12818
33250.6	0.00545		33330.4	0.00384		33330.4	0.01957		33330.4	0.00829		33330.4	0.01552		33330.4	0.13266
33330.4	0.00498		33410.3	0.00373		33410.3	0.01585		33410.3	0.00846		33410.3	0.01729		33410.3	0.12379
33410.3	0.00399		33490.3	0.00414		33490.3	0.01676		33490.3	0.00765		33490.3	0.01581		33490.3	0.12017
33490.3	0.00467		33570.4	0.00368		33570.4	0.0181		33570.4	0.00493		33570.4	0.01672		33570.4	0.12217
33570.4	0.00506		33650.6	0.00328		33650.6	0.01571		33650.6	0.00465		33650.6	0.01532		33650.6	0.12421
33650.6	0.00453		33730.9	0.00373		33730.9	0.01965		33730.9	0.00488		33730.9	0.01541		33730.9	0.12363
33730.9	0.005		33811.3	0.00482		33811.3	0.02037		33811.3	0.00432		33811.3	0.01649		33811.3	0.12565
33811.3	0.00568		33891.7	0.0047		33891.7	0.01649		33891.7	0.0072		33891.7	0.01568		33891.7	0.12423
33891.7	0.00584		33972.3	0.00431		33972.3	0.02107		33972.3	0.00673		33972.3	0.0147		33972.3	0.12663
33972.3	0.00588		34053	0.00386		34053	0.02457		34053	0.00777		34053	0.01568		34053	0.12596
34053	0.00554		34133.8	0.00381		34133.8	0.02353		34133.8	0.00849		34133.8	0.01468		34133.8	0.12489
34133.8	0.00538		34214.6	0.00373		34214.6	0.02526		34214.6	0.0136		34214.6	0.01291		34214.6	0.12498
34214.6	0.00497		34295.6	0.00336		34295.6	0.02666		34295.6	0.01496		34295.6	0.01306		34295.6	0.12937
34295.6	0.00523		34376.6	0.00263		34376.6	0.01911		34376.6	0.01041		34376.6	0.01478		34376.6	0.13676
34376.6	0.00548		34457.8	0.00304		34457.8	0.01599		34457.8	0.00682		34457.8	0.0145		34457.8	0.13537
34457.8	0.00511		34539	0.00366		34539	0.01361		34539	0.00788		34539	0.01456		34539	0.13228
34539	0.0049		34620.3	0.00388		34620.3	0.0125		34620.3	0.0082		34620.3	0.01481		34620.3	0.12619
34620.3	0.00492		34701.8	0.00402		34701.8	0.01497		34701.8	0.0077		34701.8	0.01734		34701.8	0.13193
34701.8	0.0048		34783.3	0.00349		34783.3	0.01686		34783.3	0.00851		34783.3	0.01652		34783.3	0.13399
34783.3	0.0055		34864.9	0.00328		34864.9	0.01829		34864.9	0.00918		34864.9	0.01266		34864.9	0.13409
34864.9	0.00567		34946.7	0.00399		34946.7	0.0183		34946.7	0.00972		34946.7	0.01354		34946.7	0.13062
34946.7	0.00566		35028.5	0.00446		35028.5	0.02011		35028.5	0.00674		35028.5	0.01471		35028.5	0.12185
35028.5	0.00522		35110.4	0.00384		35110.4	0.02302		35110.4	0.00584		35110.4	0.01483		35110.4	0.12097
35110.4	0.00547		35192.4	0.00345		35192.4	0.01939		35192.4	0.00764		35192.4	0.01472		35192.4	0.12642
35192.4	0.00546		35274.5	0.00317		35274.5	0.0164		35274.5	0.01187		35274.5	0.01538		35274.5	0.13312
35274.5	0.006		35356.7	0.00361		35356.7	0.01744		35356.7	0.00916		35356.7	0.01536		35356.7	0.13567
35356.7	0.00638		35439	0.00414		35439	0.01859		35439	0.00738		35439	0.01395		35439	0.13881
35439	0.00673		35521.4	0.00384		35521.4	0.01954		35521.4	0.00638		35521.4	0.0147		35521.4	0.14073
35521.4	0.0063		35603.9	0.00349		35603.9	0.01706		35603.9	0.0072		35603.9	0.01412		35603.9	0.13528
35603.9	0.00668		35686.5	0.00312		35686.5	0.01425		35686.5	0.00889		35686.5	0.01405		35686.5	0.13316
35686.5	0.00643		35769.1	0.00324		35769.1	0.01264		35769.1	0.01276		35769.1	0.01274		35769.1	0.13365
35769.1	0.0065		35851.9	0.00365		35851.9	0.01312		35851.9	0.01265		35851.9	0.01415		35851.9	0.12688
35851.9	0.00654		35934.8	0.00332		35934.8	0.02072		35934.8	0.01207		35934.8	0.01441		35934.8	0.12835
35934.8	0.00588		36017.7	0.00288		36017.7	0.02152		36017.7	0.01153		36017.7	0.01337		36017.7	0.12826
36017.7	0.0056		36100.8	0.00235		36100.8	0.0192		36100.8	0.00937		36100.8	0.01284		36100.8	0.13255
36100.8	0.00512		36184	0.00274		36184	0.01634		36184	0.0075		36184	0.01192		36184	0.13486
36184	0.00485		36267.2	0.00293		36267.2	0.01772		36267.2	0.00789		36267.2	0.01049		36267.2	0.14257
36267.2	0.00549		36350.6	0.00346		36350.6	0.02203		36350.6	0.00831		36350.6	0.01093		36350.6	0.13957
36350.6	0.00563		36434	0.00306		36434	0.02416		36434	0.00841		36434	0.01251		36434	0.13014
36434	0.00557		36517.5	0.0031		36517.5	0.02718		36517.5	0.00608		36517.5	0.01409		36517.5	0.13228
36517.5	0.00544		36601.2	0.00282		36601.2	0.02299		36601.2	0.00345		36601.2	0.01662		36601.2	0.13722
36601.2	0.00522		36684.9	0.00258		36684.9	0.02068		36684.9	0.00513		36684.9	0.01759		36684.9	0.1374
36684.9	0.00551		36768.7	0.00365		36768.7	0.02001		36768.7	0.0088		36768.7	0.01703		36768.7	0.1325
36768.7	0.00593		36852.7	0.0041		36852.7	0.02224		36852.7	0.01107		36852.7	0.01589		36852.7	0.12928
36852.7	0.00612		36936.7	0.00345		36936.7	0.02546		36936.7	0.01076		36936.7	0.01399		36936.7	0.12415
36936.7	0.006		37020.8	0.00346		37020.8	0.02231		37020.8	0.00727		37020.8	0.01273		37020.8	0.1175
37020.8	0.00523		37105	0.0037		37105	0.01296		37105	0.00718		37105	0.01128		37105	0.11157
37105	0.0054		37189.3	0.0034		37189.3	0.01143		37189.3	0.00757		37189.3	0.01298		37189.3	0.10892
37189.3	0.0053		37273.7	0.00344		37273.7	0.01597		37273.7	0.00605		37273.7	0.0119		37273.7	0.10814
37273.7	0.00585		37358.2	0.00326		37358.2	0.01701		37358.2	0.00565		37358.2	0.00969		37358.2	0.10553
37358.2	0.0062		37442.8	0.00237		37442.8	0.02153		37442.8	0.00766		37442.8	0.00937		37442.8	0.10562
37442.8	0.00569		37527.5	0.00247		37527.5	0.02188		37527.5	0.00906		37527.5	0.00867		37527.5	0.10632
37527.5	0.00546		37612.2	0.00257		37612.2	0.02132		37612.2	0.0069		37612.2	0.00927		37612.2	0.10379
37612.2	0.00572		37697.1	0.00287		37697.1	0.01621		37697.1	0.00527		37697.1	0.01039		37697.1	0.09825
37697.1	0.00515		37782.1	0.0028		37782.1	0.0157		37782.1	0.00686		37782.1	0.01095		37782.1	0.09711
37782.1	0.00534		37867.2	0.00354		37867.2	0.01561		37867.2	0.00726		37867.2	0.01184		37867.2	0.1002
37867.2	0.00491		37952.3	0.00374		37952.3	0.01493		37952.3	0.005		37952.3	0.00981		37952.3	0.09793
37952.3	0.00557		38037.6	0.00355		38037.6	0.01699		38037.6	0.00434		38037.6	0.00708		38037.6	0.09891
38037.6	0.00558		38122.9	0.00284		38122.9	0.01809		38122.9	0.00572		38122.9	0.00725		38122.9	0.10084
38122.9	0.0055		38208.4	0.00243		38208.4	0.01909		38208.4	0.00717		38208.4	0.00944		38208.4	0.09149
38208.4	0.0061		38293.9	0.00254		38293.9	0.02046		38293.9	0.00767		38293.9	0.0113		38293.9	0.08342
38293.9	0.00598		38379.6	0.00298		38379.6	0.02092		38379.6	0.00781		38379.6	0.01124		38379.6	0.08262
38379.6	0.00583		38465.3	0.00339		38465.3	0.01966		38465.3	0.00707		38465.3	0.01114		38465.3	0.08016
38465.3	0.00566		38551.2	0.00314		38551.2	0.01653		38551.2	0.00589		38551.2	0.01102		38551.2	0.07791
38551.2	0.00542		38637.1	0.00268		38637.1	0.01449		38637.1	0.00706		38637.1	0.00889		38637.1	0.07414
38637.1	0.0059		38723.1	0.00247		38723.1	0.01261		38723.1	0.00654		38723.1	0.00786		38723.1	0.0753
38723.1	0.00604		38809.2	0.00255		38809.2	0.01396		38809.2	0.00509		38809.2	0.00933		38809.2	0.07673
38809.2	0.00589		38895.5	0.00267		38895.5	0.01554		38895.5	0.00593		38895.5	0.00995		38895.5	0.07307
38895.5	0.00588		38981.8	0.00322		38981.8	0.01678		38981.8	0.00461		38981.8	0.00975		38981.8	0.06912
38981.8	0.00528		39068.2	0.00389		39068.2	0.01399		39068.2	0.00485		39068.2	0.0098		39068.2	0.06515
39068.2	0.00512		39154.7	0.00326		39154.7	0.01157		39154.7	0.00671		39154.7	0.00949		39154.7	0.06351
39154.7	0.00491		39241.3	0.00255		39241.3	0.00974		39241.3	0.00852		39241.3	0.0098		39241.3	0.06888
39241.3	0.00429		39328	0.00279		39328	0.01057		39328	0.00824		39328	0.00914		39328	0.06646
39328	0.00494		39414.8	0.00318		39414.8	0.01332		39414.8	0.0065		39414.8	0.00884		39414.8	0.06289
39414.8	0.00527		39501.7	0.00314		39501.7	0.01456		39501.7	0.00532		39501.7	0.00833		39501.7	0.05935
39501.7	0.00538		39588.7	0.00299		39588.7	0.01706		39588.7	0.00551		39588.7	0.00961		39588.7	0.05841
39588.7	0.00537		39675.7	0.00301		39675.7	0.01475		39675.7	0.00593		39675.7	0.01019		39675.7	0.05462
39675.7	0.00515		39762.9	0.00269		39762.9	0.01174		39762.9	0.0076		39762.9	0.00914		39762.9	0.05567
39762.9	0.00514		39850.2	0.00262		39850.2	0.0107		39850.2	0.00508		39850.2	0.00945		39850.2	0.05369
39850.2	0.00524		39937.5	0.00254		39937.5	0.01261		39937.5	0.00283		39937.5	0.01003		39937.5	0.05324
39937.5	0.005		40025	0.00265		40025	0.0117		40025	0.00258		40025	0.01054		40025	0.04926
40025	0.00493		40112.6	0.00245		40112.6	0.0144		40112.6	0.00276		40112.6	0.00974		40112.6	0.04665
40112.6	0.00507		40200.2	0.00254		40200.2	0.0127		40200.2	0.00327		40200.2	0.00952		40200.2	0.04662
40200.2	0.00573		40288	0.00328		40288	0.01156		40288	0.00517		40288	0.0107		40288	0.0525
40288	0.00576		40375.8	0.00285		40375.8	0.01165		40375.8	0.00674		40375.8	0.01008		40375.8	0.05485
40375.8	0.00563		40463.7	0.00245		40463.7	0.01326		40463.7	0.00629		40463.7	0.00965		40463.7	0.05366
40463.7	0.00503		40551.8	0.00222		40551.8	0.01158		40551.8	0.00601		40551.8	0.00827		40551.8	0.05384
40551.8	0.00472		40639.9	0.00191		40639.9	0.01151		40639.9	0.0064		40639.9	0.00857		40639.9	0.0546
40639.9	0.0047		40728.1	0.00191		40728.1	0.01669		40728.1	0.00672		40728.1	0.00974		40728.1	0.05296
40728.1	0.00473		40816.4	0.00221		40816.4	0.01755		40816.4	0.0055		40816.4	0.0095		40816.4	0.04823
40816.4	0.0043		40904.9	0.00275		40904.9	0.01713		40904.9	0.00548		40904.9	0.00738		40904.9	0.04433
40904.9	0.00448		40993.4	0.00276		40993.4	0.0159		40993.4	0.00661		40993.4	0.00648		40993.4	0.04448
40993.4	0.0048		41082	0.00223		41082	0.01467		41082	0.00671		41082	0.00925		41082	0.04598
41082	0.00503		41170.7	0.00216		41170.7	0.01424		41170.7	0.00616		41170.7	0.0109		41170.7	0.0474
41170.7	0.0052		41259.5	0.00237		41259.5	0.01426		41259.5	0.00773		41259.5	0.01007		41259.5	0.04813
41259.5	0.00467		41348.4	0.00266		41348.4	0.01374		41348.4	0.00709		41348.4	0.00771		41348.4	0.04845
41348.4	0.00473		41437.4	0.00293		41437.4	0.01661		41437.4	0.00487		41437.4	0.00629		41437.4	0.04674
41437.4	0.00478		41526.5	0.003		41526.5	0.01417		41526.5	0.00617		41526.5	0.00828		41526.5	0.04398
41526.5	0.00433		41615.7	0.00294		41615.7	0.01007		41615.7	0.00798		41615.7	0.00949		41615.7	0.04315
41615.7	0.00458		41704.9	0.00265		41704.9	0.01144		41704.9	0.0082		41704.9	0.008		41704.9	0.04401
41704.9	0.00459		41794.3	0.00218		41794.3	0.0112		41794.3	0.00662		41794.3	0.00767		41794.3	0.0437
41794.3	0.00417		41883.8	0.00268		41883.8	0.01095		41883.8	0.00634		41883.8	0.00871		41883.8	0.04515
41883.8	0.00406		41973.3	0.00351		41973.3	0.01172		41973.3	0.00377		41973.3	0.00888		41973.3	0.04416
41973.3	0.00432		42063	0.00371		42063	0.01091		42063	0.00375		42063	0.00846		42063	0.04522
42063	0.0039		42152.8	0.00307		42152.8	0.01235		42152.8	0.00503		42152.8	0.00839		42152.8	0.04541
42152.8	0.00367		42242.6	0.00274		42242.6	0.01755		42242.6	0.00687		42242.6	0.00887		42242.6	0.04777
42242.6	0.00386		42332.6	0.00254		42332.6	0.01756		42332.6	0.0072		42332.6	0.00988		42332.6	0.04697
42332.6	0.00373		42422.6	0.00281		42422.6	0.01634		42422.6	0.00803		42422.6	0.00889		42422.6	0.04667
42422.6	0.00427		42512.8	0.00236		42512.8	0.0162		42512.8	0.00783		42512.8	0.00854		42512.8	0.04575
42512.8	0.0042		42603	0.00249		42603	0.01833		42603	0.00647		42603	0.00764		42603	0.04404
42603	0.00403		42693.3	0.00234		42693.3	0.01794		42693.3	0.00583		42693.3	0.00545		42693.3	0.04386
42693.3	0.00468		42783.8	0.0028		42783.8	0.01512		42783.8	0.00615		42783.8	0.0062		42783.8	0.04228
42783.8	0.00565		42874.3	0.00307		42874.3	0.01365		42874.3	0.00762		42874.3	0.00861		42874.3	0.04277
42874.3	0.00614		42964.9	0.00265		42964.9	0.01286		42964.9	0.00827		42964.9	0.00923		42964.9	0.04337
42964.9	0.00474		43055.6	0.00207		43055.6	0.01352		43055.6	0.00826		43055.6	0.00856		43055.6	0.04729
43055.6	0.00433		43146.4	0.0023		43146.4	0.01584		43146.4	0.00786		43146.4	0.00952		43146.4	0.0559
43146.4	0.00443		43237.3	0.00255		43237.3	0.01484		43237.3	0.00806		43237.3	0.00908		43237.3	0.06285
43237.3	0.00435		43328.3	0.00267		43328.3	0.01305		43328.3	0.0079		43328.3	0.00919		43328.3	0.06595
43328.3	0.005		43419.4	0.00252		43419.4	0.01831		43419.4	0.00787		43419.4	0.0079		43419.4	0.06448
43419.4	0.00524		43510.6	0.00247		43510.6	0.01937		43510.6	0.00771		43510.6	0.00762		43510.6	0.05992
43510.6	0.0056		43601.9	0.00229		43601.9	0.01465		43601.9	0.00586		43601.9	0.00703		43601.9	0.05973
43601.9	0.00577		43693.3	0.00283		43693.3	0.01096		43693.3	0.00457		43693.3	0.00505		43693.3	0.06315
43693.3	0.00588		43784.8	0.00369		43784.8	0.01203		43784.8	0.00583		43784.8	0.00567		43784.8	0.06666
43784.8	0.00584		43876.3	0.00316		43876.3	0.01822		43876.3	0.00804		43876.3	0.00709		43876.3	0.06891
43876.3	0.00568		43968	0.00262		43968	0.02179		43968	0.00937		43968	0.0109		43968	0.06978
43968	0.00578		44059.8	0.00265		44059.8	0.02206		44059.8	0.00787		44059.8	0.01266		44059.8	0.0681
44059.8	0.00465		44151.6	0.00307		44151.6	0.01762		44151.6	0.00361		44151.6	0.01165		44151.6	0.06575
44151.6	0.00435		44243.6	0.00349		44243.6	0.01416		44243.6	0.00488		44243.6	0.00968		44243.6	0.06623
44243.6	0.00494		44335.6	0.00362		44335.6	0.01999		44335.6	0.00471		44335.6	0.00859		44335.6	0.06725
44335.6	0.00522		44427.8	0.00321		44427.8	0.018		44427.8	0.00389		44427.8	0.00923		44427.8	0.07123
44427.8	0.00437		44520	0.00328		44520	0.01627		44520	0.00439		44520	0.00986		44520	0.07551
44520	0.00405		44612.4	0.00341		44612.4	0.01797		44612.4	0.00415		44612.4	0.01094		44612.4	0.08263
44612.4	0.00398		44704.8	0.00282		44704.8	0.01917		44704.8	0.0088		44704.8	0.01064		44704.8	0.084
44704.8	0.00485		44797.3	0.00232		44797.3	0.01839		44797.3	0.00693		44797.3	0.00919		44797.3	0.08944
44797.3	0.00563		44890	0.00232		44890	0.01634		44890	0.004		44890	0.00838		44890	0.08949
44890	0.00535		44982.7	0.00232		44982.7	0.02092		44982.7	0.00254		44982.7	0.00842		44982.7	0.08363
44982.7	0.00611		45075.5	0.00255		45075.5	0.022		45075.5	0.0052		45075.5	0.00891		45075.5	0.08019
45075.5	0.00652		45168.4	0.00277		45168.4	0.01712		45168.4	0.00713		45168.4	0.01004		45168.4	0.07858
45168.4	0.00681		45261.4	0.00301		45261.4	0.01635		45261.4	0.00777		45261.4	0.01134		45261.4	0.07516
45261.4	0.00668		45354.5	0.0031		45354.5	0.0105		45354.5	0.00544		45354.5	0.01055		45354.5	0.06911
45354.5	0.00615		45447.7	0.00329		45447.7	0.00836		45447.7	0.00259		45447.7	0.00905		45447.7	0.06801
45447.7	0.00532		45541	0.00345		45541	0.00815		45541	0.00361		45541	0.00754		45541	0.06538
45541	0.00448		45634.4	0.00368		45634.4	0.01066		45634.4	0.00657		45634.4	0.0072		45634.4	0.06631
45634.4	0.00492		45727.9	0.00351		45727.9	0.00825		45727.9	0.00806		45727.9	0.0079		45727.9	0.06635
45727.9	0.0054		45821.5	0.00261		45821.5	0.0084		45821.5	0.00653		45821.5	0.00961		45821.5	0.06575
45821.5	0.00565		45915.2	0.00199		45915.2	0.01019		45915.2	0.00409		45915.2	0.00962		45915.2	0.06467
45915.2	0.00565		46008.9	0.00239		46008.9	0.01431		46008.9	0.00289		46008.9	0.01016		46008.9	0.06416
46008.9	0.00608		46102.8	0.00265		46102.8	0.01462		46102.8	0.00622		46102.8	0.00996		46102.8	0.06346
46102.8	0.00604		46196.8	0.00211		46196.8	0.01349		46196.8	0.00748		46196.8	0.00975		46196.8	0.05913
46196.8	0.00502		46290.8	0.00221		46290.8	0.01245		46290.8	0.00742		46290.8	0.01001		46290.8	0.05326
46290.8	0.00468		46385	0.00253		46385	0.01502		46385	0.00585		46385	0.00951		46385	0.05262
46385	0.00448		46479.3	0.00239		46479.3	0.01416		46479.3	0.00525		46479.3	0.0086		46479.3	0.05127
46479.3	0.0042		46573.6	0.00237		46573.6	0.0104		46573.6	0.00734		46573.6	0.00881		46573.6	0.0515
46573.6	0.00464		46668.1	0.00232		46668.1	0.00661		46668.1	0.00754		46668.1	0.00879		46668.1	0.05615
46668.1	0.00486		46762.6	0.00184		46762.6	0.0053		46762.6	0.00755		46762.6	0.00988		46762.6	0.05523
46762.6	0.00531		46857.2	0.00179		46857.2	0.00868		46857.2	0.00736		46857.2	0.00901		46857.2	0.05277
46857.2	0.00484		46952	0.00224		46952	0.01058		46952	0.00917		46952	0.00823		46952	0.05238
46952	0.00401		47046.8	0.0022		47046.8	0.01259		47046.8	0.00806		47046.8	0.00781		47046.8	0.05313
47046.8	0.004		47141.7	0.0021		47141.7	0.01239		47141.7	0.00738		47141.7	0.0084		47141.7	0.05475
47141.7	0.00404		47236.7	0.00202		47236.7	0.01099		47236.7	0.00723		47236.7	0.0083		47236.7	0.05388
47236.7	0.0042		47331.8	0.00234		47331.8	0.00739		47331.8	0.00952		47331.8	0.00756		47331.8	0.05546
47331.8	0.00468		47427.1	0.00267		47427.1	0.00922		47427.1	0.00744		47427.1	0.00765		47427.1	0.05444
47427.1	0.00462		47522.3	0.00248		47522.3	0.00931		47522.3	0.00382		47522.3	0.00737		47522.3	0.05152
47522.3	0.00446		47617.8	0.00211		47617.8	0.00989		47617.8	0.0032		47617.8	0.00696		47617.8	0.0483
47617.8	0.00457		47713.3	0.00213		47713.3	0.00837		47713.3	0.00314		47713.3	0.00659		47713.3	0.04233
47713.3	0.00468		47808.8	0.002		47808.8	0.01055		47808.8	0.00454		47808.8	0.0081		47808.8	0.04294
47808.8	0.0039		47904.5	0.00192		47904.5	0.01077		47904.5	0.0046		47904.5	0.00846		47904.5	0.04316
47904.5	0.00346		48000.3	0.00205		48000.3	0.00979		48000.3	0.00546		48000.3	0.00822		48000.3	0.04106
48000.3	0.00345		48096.2	0.0024		48096.2	0.00761		48096.2	0.00586		48096.2	0.00681		48096.2	0.03973
48096.2	0.00355		48192.2	0.002		48192.2	0.00802		48192.2	0.00602		48192.2	0.00607		48192.2	0.04376
48192.2	0.0038		48288.2	0.00156		48288.2	0.01157		48288.2	0.00754		48288.2	0.0072		48288.2	0.04505
48288.2	0.00383		48384.4	0.0018		48384.4	0.01401		48384.4	0.0063		48384.4	0.00786		48384.4	0.04431
48384.4	0.00337		48480.7	0.00173		48480.7	0.00853		48480.7	0.00516		48480.7	0.00746		48480.7	0.04512
48480.7	0.00311		48577	0.00222		48577	0.00647		48577	0.00562		48577	0.00756		48577	0.04072
48577	0.00374		48673.5	0.0022		48673.5	0.00634		48673.5	0.00507		48673.5	0.00629		48673.5	0.0356
48673.5	0.00344		48770	0.00182		48770	0.00532		48770	0.00494		48770	0.00647		48770	0.03443
48770	0.00284		48866.7	0.00172		48866.7	0.00541		48866.7	0.00673		48866.7	0.00761		48866.7	0.03804
48866.7	0.00296		48963.4	0.00196		48963.4	0.00864		48963.4	0.00614		48963.4	0.00558		48963.4	0.03631
48963.4	0.00335		49060.2	0.00227		49060.2	0.009		49060.2	0.00603		49060.2	0.00437		49060.2	0.03446
49060.2	0.00388		49157.2	0.00188		49157.2	0.00967		49157.2	0.00409		49157.2	0.00501		49157.2	0.03107
49157.2	0.00395		49254.2	0.00132		49254.2	0.01332		49254.2	0.00219		49254.2	0.00634		49254.2	0.03
49254.2	0.00362		49351.3	0.00146		49351.3	0.01308		49351.3	0.00146		49351.3	0.00693		49351.3	0.02856
49351.3	0.00303		49448.6	0.00136		49448.6	0.0103		49448.6	0.000819656		49448.6	0.00747		49448.6	0.02875
49448.6	0.00323		49545.9	0.00102		49545.9	0.00923		49545.9	0.00232		49545.9	0.00678		49545.9	0.03449
49545.9	0.00323		49643.3	0.001		49643.3	0.01056		49643.3	0.00208		49643.3	0.00648		49643.3	0.03738
49643.3	0.0035		49740.8	0.00178		49740.8	0.01094		49740.8	0.00379		49740.8	0.0053		49740.8	0.03609
49740.8	0.00334		49838.4	0.00165		49838.4	0.00784		49838.4	0.00449		49838.4	0.00533		49838.4	0.03392
49838.4	0.00313		49936.1	0.00149		49936.1	0.00519		49936.1	0.00384		49936.1	0.00505		49936.1	0.03172
49936.1	0.00347		50033.9	0.00142		50033.9	0.00857		50033.9	0.0039		50033.9	0.00603		50033.9	0.02907
50033.9	0.00325		50131.8	0.00181		50131.8	0.01003		50131.8	0.00414		50131.8	0.00742		50131.8	0.03002
50131.8	0.00239		50229.8	0.00197		50229.8	0.00999		50229.8	0.00356		50229.8	0.00663		50229.8	0.02637
50229.8	0.00224		50327.8	0.00191		50327.8	0.00915		50327.8	0.00347		50327.8	0.00589		50327.8	0.02291
50327.8	0.00257		50426	0.00187		50426	0.00933		50426	0.003		50426	0.00612		50426	0.02175
50426	0.00335		50524.3	0.00151		50524.3	0.01205		50524.3	0.00372		50524.3	0.00596		50524.3	0.02217
50524.3	0.00291		50622.6	0.00118		50622.6	0.01016		50622.6	0.00551		50622.6	0.00566		50622.6	0.02512
50622.6	0.00249		50721.1	0.00136		50721.1	0.00961		50721.1	0.0058		50721.1	0.00476		50721.1	0.02999
50721.1	0.00295		50819.7	0.0012		50819.7	0.01092		50819.7	0.00529		50819.7	0.00446		50819.7	0.02856
50819.7	0.00312		50918.3	0.000976036		50918.3	0.00969		50918.3	0.00636		50918.3	0.00515		50918.3	0.02506
50918.3	0.00313		51017.1	0.000986117		51017.1	0.00821		51017.1	0.00478		51017.1	0.00713		51017.1	0.02619
51017.1	0.00288		51115.9	0.00116		51115.9	0.00368		51115.9	0.00355		51115.9	0.00748		51115.9	0.02604
51115.9	0.00282		51214.8	0.00145		51214.8	0.00527		51214.8	0.00374		51214.8	0.00583		51214.8	0.02702
51214.8	0.00288		51313.9	0.00158		51313.9	0.00741		51313.9	0.00385		51313.9	0.0052		51313.9	0.02728
51313.9	0.00289		51413	0.00154		51413	0.00676		51413	0.0032		51413	0.00613		51413	0.02805
51413	0.00264		51512.3	0.00159		51512.3	0.00655		51512.3	0.00223		51512.3	0.00608		51512.3	0.02645
51512.3	0.00219		51611.6	0.00145		51611.6	0.007		51611.6	0.00286		51611.6	0.00701		51611.6	0.02572
51611.6	0.00207		51711	0.00105		51711	0.00835		51711	0.00231		51711	0.00616		51711	0.02769
51711	0.00227		51810.5	0.000394419		51810.5	0.01		51810.5	0.00209		51810.5	0.0058		51810.5	0.02855
51810.5	0.00238		51910.1	0.000303103		51910.1	0.00962		51910.1	0.00393		51910.1	0.00533		51910.1	0.02899
51910.1	0.00195		52009.8	0.000864139		52009.8	0.01027		52009.8	0.00526		52009.8	0.00601		52009.8	0.02878
52009.8	0.00171		52109.6	0.00134		52109.6	0.0115		52109.6	0.00769		52109.6	0.00723		52109.6	0.02928
52109.6	0.00169		52209.5	0.00101		52209.5	0.01059		52209.5	0.00781		52209.5	0.00755		52209.5	0.02525
52209.5	0.00221		52309.5	0.000811856		52309.5	0.01078		52309.5	0.00538		52309.5	0.00724		52309.5	0.01991
52309.5	0.00217		52409.6	0.00123		52409.6	0.01163		52409.6	0.0037		52409.6	0.00632		52409.6	0.01924
52409.6	0.00244		52509.8	0.00145		52509.8	0.01166		52509.8	0.00327		52509.8	0.00504		52509.8	0.02027
52509.8	0.00223		52610.1	0.00105		52610.1	0.01179		52610.1	0.00238		52610.1	0.00632		52610.1	0.02142
52610.1	0.00238		52710.4	0.000919359		52710.4	0.01122		52710.4	0.00155		52710.4	0.00638		52710.4	0.02234
52710.4	0.00251		52810.9	0.00074029		52810.9	0.01129		52810.9	0.00143		52810.9	0.00788		52810.9	0.02386
52810.9	0.003		52911.5	0.000792845		52911.5	0.0082		52911.5	0.00275		52911.5	0.00693		52911.5	0.02805
52911.5	0.00239		53012.2	0.00124		53012.2	0.00842		53012.2	0.00411		53012.2	0.00734		53012.2	0.02903
53012.2	0.00212		53112.9	0.00156		53112.9	0.00798		53112.9	0.0038		53112.9	0.00671		53112.9	0.02804
53112.9	0.00201		53213.8	0.00169		53213.8	0.00512		53213.8	0.00371		53213.8	0.00633		53213.8	0.02829
53213.8	0.00236		53314.7	0.00135		53314.7	0.00681		53314.7	0.00183		53314.7	0.00611		53314.7	0.02908
53314.7	0.00257		53415.8	0.00112		53415.8	0.00798		53415.8	0.00138		53415.8	0.00615		53415.8	0.03058
53415.8	0.0023		53516.9	0.00126		53516.9	0.00636		53516.9	0.00157		53516.9	0.00487		53516.9	0.02895
53516.9	0.0023		53618.1	0.00156		53618.1	0.00386		53618.1	0.00258		53618.1	0.00427		53618.1	0.02986
53618.1	0.00226		53719.5	0.00132		53719.5	0.00496		53719.5	0.00287		53719.5	0.00466		53719.5	0.02986
53719.5	0.00215		53820.9	0.000807119		53820.9	0.00386		53820.9	0.00287		53820.9	0.00671		53820.9	0.02743
53820.9	0.00234		53922.4	0.000758372		53922.4	0.0075		53922.4	0.00254		53922.4	0.00783		53922.4	0.02617
53922.4	0.00225		54024	0.000867914		54024	0.00717		54024	0.00126		54024	0.00661		54024	0.02565
54024	0.00198		54125.8	0.00106		54125.8	0.00543		54125.8	0.00114		54125.8	0.00706		54125.8	0.02663
54125.8	0.00165		54227.6	0.00144		54227.6	0.00415		54227.6	0.00311		54227.6	0.00734		54227.6	0.02582
54227.6	0.00111		54329.5	0.00161		54329.5	0.00282		54329.5	0.00308		54329.5	0.00667		54329.5	0.02356
54329.5	0.00126		54431.5	0.00123		54431.5	0.00189		54431.5	0.00273		54431.5	0.00531		54431.5	0.02182
54431.5	0.00142		54533.6	0.000830416		54533.6	0.00271		54533.6	0.00208		54533.6	0.00528		54533.6	0.02298
54533.6	0.00145		54635.8	0.000663099		54635.8	0.00628		54635.8	0.00251		54635.8	0.00555		54635.8	0.02123
54635.8	0.00203		54738.1	0.000487598		54738.1	0.00652		54738.1	0.00319		54738.1	0.00612		54738.1	0.01872
54738.1	0.00212		54840.4	0.000767136		54840.4	0.0041		54840.4	0.00225		54840.4	0.0056		54840.4	0.01722
54840.4	0.00223		54942.9	0.00111		54942.9	0.00541		54942.9	0.00214		54942.9	0.00435		54942.9	0.01572
54942.9	0.00216		55045.5	0.000876362		55045.5	0.00524		55045.5	0.0034		55045.5	0.00384		55045.5	0.01744
55045.5	0.00189		55148.2	0.000320385		55148.2	0.00551		55148.2	0.00491		55148.2	0.00416		55148.2	0.01927
55148.2	0.00157		55250.9	0.000180299		55250.9	0.00675		55250.9	0.00396		55250.9	0.00515		55250.9	0.01916
55250.9	0.00169		55353.8	0.000101579		55353.8	0.00609		55353.8	0.00289		55353.8	0.00667		55353.8	0.01876
55353.8	0.00156		55456.8	7.09509e-05		55456.8	0.00413		55456.8	0.00178		55456.8	0.00702		55456.8	0.01851
55456.8	0.00118		55559.8	0.000186026		55559.8	0.00577		55559.8	0.00115		55559.8	0.00586		55559.8	0.02053
55559.8	0.000899962		55663	0.000180102		55663	0.00482		55663	0.000982208		55663	0.00423		55663	0.02227
55663	0.00113		55766.2	0.000253187		55766.2	0.0058		55766.2	0.00308		55766.2	0.00317		55766.2	0.02261
55766.2	0.00141		55869.5	0.000159277		55869.5	0.0063		55869.5	0.00332		55869.5	0.00363		55869.5	0.02233
55869.5	0.00164		55973	0.000395753		55973	0.00744		55973	0.00388		55973	0.00427		55973	0.02106
55973	0.00149		56076.5	0.000644299		56076.5	0.00841		56076.5	0.00402		56076.5	0.00437		56076.5	0.01879
56076.5	0.00118		56180.1	0.000929923		56180.1	0.00563		56180.1	0.00275		56180.1	0.0035		56180.1	0.01949
56180.1	0.00114		56283.9	0.00104		56283.9	0.0023		56283.9	0.00125		56283.9	0.00289		56283.9	0.01696
56283.9	0.00101		56387.7	0.000928106		56387.7	0.00252		56387.7	0.0022		56387.7	0.00278		56387.7	0.01517
56387.7	0.00125		56491.6	0.000900625		56491.6	0.00299		56491.6	0.00164		56491.6	0.00235		56491.6	0.01515
56491.6	0.00108		56595.6	0.000761978		56595.6	0.00166		56595.6	0.00155		56595.6	0.00226		56595.6	0.01749
56595.6	0.00102		56699.7	0.000734297		56699.7	0.00213		56699.7	0.00234		56699.7	0.00307		56699.7	0.01841
56699.7	0.00113		56803.9	0.000604197		56803.9	0.00347		56803.9	0.00315		56803.9	0.00321		56803.9	0.01768
56803.9	0.00102		56908.2	0.0011		56908.2	0.00519		56908.2	0.0033		56908.2	0.00433		56908.2	0.01838
56908.2	0.00111		57012.6	0.00109		57012.6	0.00582		57012.6	0.00257		57012.6	0.00417		57012.6	0.02069
57012.6	0.00109		57117.1	0.00104		57117.1	0.00576		57117.1	0.00289		57117.1	0.00387		57117.1	0.01922
57117.1	0.00113		57221.7	0.00108		57221.7	0.0061		57221.7	0.00318		57221.7	0.00349		57221.7	0.01813
57221.7	0.00117		57326.4	0.000793696		57326.4	0.00376		57326.4	0.00204		57326.4	0.00334		57326.4	0.01453
57326.4	0.00126		57431.1	0.000677596		57431.1	0.00384		57431.1	0.00184		57431.1	0.00363		57431.1	0.01389
57431.1	0.00135		57536	0.000622365		57536	0.00291		57536	0.0022		57536	0.00371		57536	0.01465
57536	0.0015		57641	0.000630223		57641	0.00184		57641	0.00131		57641	0.00248		57641	0.01678
57641	0.00105		57746.1	0.000618848		57746.1	0.00137		57746.1	0.00176		57746.1	0.00281		57746.1	0.0146
57746.1	0.000685124		57851.2	0.000571104		57851.2	0.00274		57851.2	0.00169		57851.2	0.00324		57851.2	0.01159
57851.2	0.000319758		57956.5	0.000629386		57956.5	0.00362		57956.5	0.00156		57956.5	0.00353		57956.5	0.01038
57956.5	0.000606083		58061.8	0.000740452		58061.8	0.00275		58061.8	0.00131		58061.8	0.00336		58061.8	0.01162
58061.8	0.000875007		58167.3	0.000774761		58167.3	0.00379		58167.3	0.00206		58167.3	0.0033		58167.3	0.01382
58167.3	0.000973455		58272.8	0.000552656		58272.8	0.00351		58272.8	0.00218		58272.8	0.00351		58272.8	0.01266
58272.8	0.000808258		58378.4	0.000457444		58378.4	0.00199		58378.4	0.00178		58378.4	0.00334		58378.4	0.01173
58378.4	0.000674189		58484.2	0.000375082		58484.2	0.00219		58484.2	0.00167		58484.2	0.00318		58484.2	0.01014
58484.2	0.00058041		58590	0.000433615		58590	0.00221		58590	0.00117		58590	0.00333		58590	0.00937
58590	0.000553599		58695.9	0.000539116		58695.9	0.00214		58695.9	0.00135		58695.9	0.00285		58695.9	0.00786
58695.9	0.000603244		58801.9	0.000578606		58801.9	0.00316		58801.9	0.00142		58801.9	0.00308		58801.9	0.00762
58801.9	0.000604162		58908.1	0.000533775		58908.1	0.00261		58908.1	0.00124		58908.1	0.00347		58908.1	0.00724
58908.1	0.000590247		59014.3	0.000499491		59014.3	0.002		59014.3	0.000310582		59014.3	0.00332		59014.3	0.00675
59014.3	0.000598902		59120.6	0.000494478		59120.6	0.00175		59120.6	0.000278282		59120.6	0.00284		59120.6	0.00622
59120.6	0.000671649		59227	0.000469403		59227	0.00213		59227	0.00107		59227	0.00261		59227	0.00675
59227	0.000694164		59333.5	0.000413985		59333.5	0.00199		59333.5	0.00131		59333.5	0.00245		59333.5	0.00699
59333.5	0.000718186		59440.1	0.000371565		59440.1	0.00184		59440.1	0.00101		59440.1	0.00246		59440.1	0.00644
59440.1	0.000765235		59546.8	0.000459906		59546.8	0.00145		59546.8	0.00118		59546.8	0.00252		59546.8	0.00746
59546.8	0.000655792		59653.6	0.000615315		59653.6	0.00159		59653.6	0.00104		59653.6	0.00316		59653.6	0.00808
59653.6	0.000705015		59760.4	0.00065978		59760.4	0.00225		59760.4	0.00119		59760.4	0.00321		59760.4	0.00736
59760.4	0.000955646		59867.4	0.000532981		59867.4	0.00256		59867.4	0.00102		59867.4	0.00265		59867.4	0.00727
59867.4	0.00106		59974.5	0.000586154		59974.5	0.00426		59974.5	0.00134		59974.5	0.00237		59974.5	0.00769
59974.5	0.00103		60081.6	0.000705508		60081.6	0.00475		60081.6	0.00198		60081.6	0.00323		60081.6	0.00662
60081.6	0.00119		60188.9	0.000714969		60188.9	0.00415		60188.9	0.00211		60188.9	0.00376		60188.9	0.00503
60188.9	0.0011		60296.3	0.000696733		60296.3	0.00347		60296.3	0.00238		60296.3	0.00366		60296.3	0.00557
60296.3	0.000810692		60403.7	0.000775369		60403.7	0.00317		60403.7	0.0021		60403.7	0.00392		60403.7	0.0063
60403.7	0.000787883		60511.3	0.000727715		60511.3	0.00283		60511.3	0.00176		60511.3	0.0041		60511.3	0.00579
60511.3	0.000868712		60618.9	0.000752259		60618.9	0.00279		60618.9	0.00158		60618.9	0.00439		60618.9	0.00558
60618.9	0.00104		60726.7	0.000779355		60726.7	0.00344		60726.7	0.00155		60726.7	0.00364		60726.7	0.00603
60726.7	0.0011		60834.5	0.000756217		60834.5	0.00416		60834.5	0.00114		60834.5	0.00321		60834.5	0.00558
60834.5	0.00109		60942.4	0.000829688		60942.4	0.00393		60942.4	0.00126		60942.4	0.00255		60942.4	0.00553
60942.4	0.000965047		61050.5	0.00104		61050.5	0.00326		61050.5	0.00228		61050.5	0.00271		61050.5	0.0052
61050.5	0.000935571		61158.6	0.000979485		61158.6	0.00353		61158.6	0.00278		61158.6	0.00348		61158.6	0.00274
61158.6	0.00114		61266.8	0.00103		61266.8	0.0038		61266.8	0.00223		61266.8	0.00328		61266.8	0.00176
61266.8	0.00141		61375.1	0.00106		61375.1	0.00464		61375.1	0.00172		61375.1	0.00307		61375.1	0.00293
61375.1	0.00165		61483.5	0.0011		61483.5	0.00381		61483.5	0.00146		61483.5	0.00291		61483.5	0.00432
61483.5	0.00176		61592	0.00123		61592	0.00419		61592	0.00113		61592	0.00276		61592	0.00525
61592	0.00183		61700.6	0.00124		61700.6	0.00669		61700.6	0.00173		61700.6	0.0033		61700.6	0.00654
61700.6	0.00197		61809.3	0.0011		61809.3	0.00494		61809.3	0.00155		61809.3	0.00342		61809.3	0.00454
61809.3	0.00186		61918.1	0.000924662		61918.1	0.00247		61918.1	0.00117		61918.1	0.00305		61918.1	0.00387
61918.1	0.00176		62027	0.000961829		62027	0.000354228		62027	0.00128		62027	0.00285		62027	0.00311
62027	0.00144		62136	0.000951292		62136	0.000521995		62136	0.0015		62136	0.00321		62136	0.00149
62136	0.00103		62245.1	0.000854509		62245.1	0.0031		62245.1	0.00202		62245.1	0.00301		62245.1	0.00132
62245.1	0.00112		62354.3	0.000883008		62354.3	0.00306		62354.3	0.00189		62354.3	0.00313		62354.3	0.00142
62354.3	0.00157		62463.5	0.001		62463.5	0.00369		62463.5	0.00115		62463.5	0.0022		62463.5	0.000654447
62463.5	0.00175		62572.9	0.00103		62572.9	0.0061		62572.9	0.000852289		62572.9	0.00182		62572.9	0.00034343
62572.9	0.00158		62682.4	0.00109		62682.4	0.0061		62682.4	0.000877151		62682.4	0.00185		62682.4	0.000369259
62682.4	0.00124		62791.9	0.00107		62791.9	0.00523		62791.9	0.000870457		62791.9	0.00184		62791.9	0.000362305
62791.9	0.00124		62901.6	0.00082245		62874.2	0.00355		62901.6	0.000753061		62901.6	0.00169		62901.6	0.000240342
62901.6	0.00143		63011.3	0.000716608					63011.3	0.00070333		63011.3	0.00163		63011.3	0.000188676
63011.3	0.00157		63121.2	0.000942951					63121.2	0.00080968		63121.2	0.00176		63121.2	0.000299164
63121.2	0.00185		63231.1	0.000917367					63231.1	0.000797659		63231.1	0.00175		63231.1	0.000286675
63231.1	0.00161		63313.6	0.000791024					63313.6	0.000738296		63313.6	0.00167		63313.6	0.000225002
63341.2	0.0014
63451.3	0.0015
63561.5	0.00152
63671.8	0.00134
63754.7	0.000994501
